# Supplementary material for: Cross-sectional survey evaluating blood pressure control ACHIEVEment in hypertensive patients treated with multiple anti-hypertensive agents in Belgium and Luxembourg
Source: PLoS One. 2018 Nov 1;13(11):e0206510. doi: 10.1371/journal.pone.0206510 (PMC6211697; doi:10.1371/journal.pone.0206510)
Supplement: S1 Dataset — The anonymized dataset of the ACHIEVE study. (ZIP) [file pone.0206510.s005.zip]

Archive with 1 entries (1 files):
- minimal anonymized data set ACHIEVE.xls
