# Supplementary material for: Cross-sectional survey evaluating blood pressure control ACHIEVEment in hypertensive patients treated with multiple anti-hypertensive agents in Belgium and Luxembourg
Source: PLoS One. 2018 Nov 1;13(11):e0206510. doi: 10.1371/journal.pone.0206510 (PMC6211697; doi:10.1371/journal.pone.0206510)
Supplement: S1 Dataset — The anonymized dataset of the ACHIEVE study. (ZIP) [file pone.0206510.s005.zip › minimal anonymized data set ACHIEVE.xls]

## Sheet: Sheet1
vaguedinclusion	missingdata	Patient	Date	Age	agenum	Homme	M	Femme	F	HTAcompliquéeDiabète	diab	HTAcompliquéeAntécCV	HTAcompliquéeIR	IR	HTAcompliquéeAutres	COMPLICATION	NOcomplication	SBP	SBPn	DBP	DBPn	isolatedSHT	Patientcontrôléoui	controlemed	Patientcontrôlénon	contrmednon	controlledNOriskfactor	controlledANYriskfactor	SBP140	DBP90	SBP140withriskfactor	DBP90withriskfactorexcep	DBP85withdiabetes	UNDERCONTROLnumbers	ondercontrolegeachtUNDERCO	ondercontrolegeachtNOTUNDE	NIETondercontrolegeachtUND	NIETondercontrolegeachtNOT	AG	TraitementHTAactuelassocli	AI	AJ	AK	AL	AHT	AN	AO	TraitementHTAactuelassocfi	AQ
2		P10	2016-03-09	65	65	0	0	1	1	0	0	1	0	0	0	1	0	150	150	90	90	0	1	Oui	0	contrôlée	0	1	0	0	0	0	0	0	0	1	0	0	LF	Inderal 40					1	0	0	Coversyl Plus
2		P12	2016-03-08	82	82	1	1	0	0	1	1	1	0	0	0	2	0	104	104	57	57	0	1	Oui	0	contrôlée	0	1	0	0	1	0	1	1	1	0	0	0	L	Propranolol 10	Tritace 10				1	1	0
2		P1	2016-03-15	49	49	0	0	1	1	0	0	0	0	0	0	0	1	152	152	97	97	0	0	non	1	pas contrôlée	0	0	0	0	0	0	0	0	0	0	0	1	LF	Selozok 95	Terazosabb 2				1	1	0	Zestoretic 20/12,5
2		P8	2016-03-08	96	96	1	1	0	0	0	0	1	0	0	0	1	0	135	135	61	61	0	1	Oui	0	contrôlée	0	1	0	0	1	1	0	1	1	0	0	0	LF	Minipress	Atenolol 100				1	1	0	Nobiretic 5/50
2		P11	2016-03-07	50	50	0	0	1	1	0	0	1	0	0	0	1	0	100	100	59	59	0	1	Oui	0	contrôlée	0	1	0	0	1	1	0	1	1	0	0	0	L	Bisoprolol 2,5	Lasix 40				1	1	0
2		P2	2016-03-30	86	86	1	1	0	0	0	0	1	1	1	0	2	0	130	130	62	62	0	1	Oui	0	contrôlée	0	1	0	0	1	1	0	1	1	0	0	0	L	Terazosabb 2	Aldactone 25	Nobiten 5			1	1	1
2		P5	2016-02-19	90	90	1	1	0	0	0	0	1	1	1	0	2	0	149	149	86	86	1	1	Oui	0	contrôlée	0	1	0	0	0	1	0	0	0	1	0	0	L	Emconcor 5	Zestril 20	Burinex 1			1	1	1
2		P4	2016-03-30	86	86	0	0	1	1	0	0	1	0	0	0	1	0	118	118	68	68	0	1	Oui	0	contrôlée	0	1	0	0	1	1	0	1	1	0	0	0	L	Zestril 20	Selozok 95	Lasix 40			1	1	1
2		P9	2016-02-18	92	92	0	0	1	1	0	0	1	0	0	0	1	0	132	132	67	67	0	1	Oui	0	contrôlée	0	1	0	0	1	1	0	1	1	0	0	0	L	Bisoprolol 2,5	Lercanidipine	Zanidip	Spironolactone 25		1	1	1
2		P3	2016-03-29	38	38	0	0	1	1	0	0	0	0	0	0	0	1	136	136	97	97	0	1	Oui	0	contrôlée	1	0	1	0	0	0	0	0	0	1	0	0	L	Emconcor 10	Coversyl 5				1	1	0
2		P7	2016-03-10	76	76	0	0	1	1	1	1	1	0	0	0	2	0	135	135	66	66	0	1	Oui	0	contrôlée	0	1	0	0	1	0	1	1	1	0	0	0	LF	Nobiten 5					1	0	0	Aldactazine
2		P6	2016-03-18	58	58	0	0	1	1	1	1	1	0	0	0	2	0	125	125	78	78	0	1	Oui	0	contrôlée	0	1	0	0	1	0	1	1	1	0	0	0	L	Belsar 20	Inderal 40				1	1	0
1		P4	2015-03-16	58	58	1	1	0	0	1	1	0	0	0	0	1	0	130	130	70	70	0	1	Oui	0	contrôlée	0	1	0	0	1	0	1	1	1	0	0	0	LF	Zanidip 10					1	0	0	Rasilez HCT 300/12,5	Nobiteric
1		P5	2015-03-16	79	79	1	1	0	0	1	1	1	0	0	0	2	0	140	140	85	85	1	1	Oui	0	contrôlée	0	1	0	0	0	0	0	0	0	1	0	0	LF	Bisoprolol 2,5					1	0	0	Co-Diovane 16/12,5
1		P10	2015-03-19	64	64	1	1	0	0	0	0	0	0	0	0	0	1	145	145	90	90	0	0	non	1	pas contrôlée	0	0	0	0	0	0	0	0	0	0	0	1	LF	Emconcor 10					1	0	0	Co-Aprovel 300
1		P9	2015-03-19	59	59	1	1	0	0	0	0	0	0	0	1	1	0	135	135	85	85	0	1	Oui	0	contrôlée	0	1	0	0	1	1	0	1	1	0	0	0	LF	Nobiten 5					1	0	0	Coversyl Plus 10/2,5
1		P3	2015-03-30	50	50	1	1	0	0	0	0	0	1	1	0	1	0	130	130	85	85	0	1	Oui	0	contrôlée	0	1	0	0	1	1	0	1	1	0	0	0	L	Coversyl 5	Bisoprolol 2,5				1	1	0
1		P7	2015-03-18	75	75	0	0	1	1	0	0	0	0	0	0	0	1	130	130	80	80	0	1	Oui	0	contrôlée	1	0	1	1	0	0	0	1	1	0	0	0	F						0	0	0	Olmetec Plus 20/12,5
1		P12	2015-03-20	67	67	1	1	0	0	1	1	0	0	0	0	1	0	130	130	70	70	0	1	Oui	0	contrôlée	0	1	0	0	1	0	1	1	1	0	0	0	L	Ramipril 2,5	Nobiten 5				1	1	0
1		P2	2015-03-02	77	77	1	1	0	0	0	0	0	0	0	0	0	1	150	150	70	70	1	0	non	1	pas contrôlée	0	0	0	1	0	0	0	0	0	0	0	1	LF	Zanidip 10	?	Sectral 400			1	1	1	Kinzalkomb 80/25
1		P8	2015-03-18	78	78	1	1	0	0	0	0	1	0	0	0	1	0	135	135	85	85	0	1	Oui	0	contrôlée	0	1	0	0	1	1	0	1	1	0	0	0	L	Amlodipine 10	Perindopril 4	Propranolol			1	1	1
1		P6	2015-03-17	65	65	0	0	1	1	0	0	1	1	1	0	2	0	135	135	80	80	0	1	Oui	0	contrôlée	0	1	0	0	1	1	0	1	1	0	0	0	L	Amlor 5	Coversyl 5	Inderal 80			1	1	1
1		P1	2015-03-23	75	75	0	0	1	1	0	0	0	0	0	0	0	1	160	160	80	80	1	0	non	1	pas contrôlée	0	0	0	1	0	0	0	0	0	0	0	1	L	Losartan 100					1	0	0
1		P11	2015-03-19	70	70	0	0	1	1	0	0	0	1	1	0	1	0	130	130	80	80	0	1	Oui	0	contrôlée	0	1	0	0	1	1	0	1	1	0	0	0	L	Emconcor 2,5	Coversyl 5				1	1	0
2		P8	2016-05-31	69	69	0	0	1	1	1	1	0	0	0	0	1	0	150	150	100	100	0	0	non	1	pas contrôlée	0	0	0	0	0	0	0	0	0	0	0	1	L	Belsar 20	Bisoprolol 5				1	1	0
1		P7	2015-03-10	59	59	0	0	1	1	1	1	0	0	0	0	1	0	120	120	60	60	0	1	Oui	0	contrôlée	0	1	0	0	1	0	1	1	1	0	0	0	F						0	0	0	Triplixam 5/5/1,25	Coveram 5/5
2		P7	2016-05-26	52	52	1	1	0	0	1	1	1	0	0	0	2	0	155	155	95	95	0	0	non	1	pas contrôlée	0	0	0	0	0	0	0	0	0	0	0	1	L	Tritace 5	Vasexten 5				1	1	0
2		P9	2016-06-01	36	36	0	0	1	1	1	1	0	0	0	1	2	0	150	150	90	90	0	0	non	1	pas contrôlée	0	0	0	0	0	0	0	0	0	0	0	1	F						0	0	0	Coveram 5/5
2		P10	2016-06-16	71	71	1	1	0	0	0	0	1	0	0	0	1	0	145	145	90	90	0	0	non	1	pas contrôlée	0	0	0	0	0	0	0	0	0	0	0	1	LF	Amlor 5					1	0	0	Co-Bisoprolol 5/12,5
2		P3	2016-05-03	58	58	1	1	0	0	0	0	0	0	0	1	1	0	170	170	100	100	0	0	non	1	pas contrôlée	0	0	0	0	0	0	0	0	0	0	0	1	L	Amlor 5	Bisoprolol 5				1	1	0
1		P6	2015-03-09	58	58	0	0	1	1	0	0	1	0	0	0	1	0	110	110	60	60	0	1	Oui	0	contrôlée	0	1	0	0	1	1	0	1	1	0	0	0	L	Diovane 160	Selozok 100				1	1	0
1		P11	2015-03-23	64	64	0	0	1	1	0	0	1	0	0	0	1	0	120	120	80	80	0	0	non	0	contrôlée	0	0	0	0	1	1	0	1	0	0	1	0	L	Coversyl 5	Bisoprolol 5				1	1	0
1		P5	2015-03-06	46	46	1	1	0	0	0	0	1	0	0	0	1	0	150	150	95	95	0	0	non	1	pas contrôlée	0	0	0	0	0	0	0	0	0	0	0	1	LF	Fludex					1	0	0	Triplixam 5/5/1,25	Zestoretic 20/12,5
2		P12	2016-06-29	42	42	0	0	1	1	0	0	0	0	0	1	1	0	160	160	100	100	0	0	non	1	pas contrôlée	0	0	0	0	0	0	0	0	0	0	0	1	F						0	0	0	Forzaten 40/5
2		P1	2016-04-13	34	34	1	1	0	0	1	1	0	0	0	0	1	0	160	160	110	110	0	0	non	1	pas contrôlée	0	0	0	0	0	0	0	0	0	0	0	1	L	Amlor 5	Isoten 5				1	1	0
1		P12	2015-03-25	68	68	1	1	0	0	0	0	1	0	0	0	1	0	130	130	80	80	0	0	non	0	contrôlée	0	0	0	0	1	1	0	1	0	0	1	0	LF	Bisoprolol 5					1	0	0	Loortan Plus 5
1		P2	2015-02-27	63	63	1	1	0	0	0	0	1	0	0	0	1	0	125	125	80	80	0	1	Oui	0	contrôlée	0	1	0	0	1	1	0	1	1	0	0	0	L	Amlor 5	Coversyl 5				1	1	0
1		P9	2015-03-17	71	71	0	0	1	1	0	0	1	0	0	0	1	0	140	140	80	80	1	1	Oui	0	contrôlée	0	1	0	0	0	1	0	0	0	1	0	0	L	Belsar 20					1	0	0
2		P6	2016-05-18	48	48	0	0	1	1	0	0	0	0	0	1	1	0	170	170	90	90	0	0	non	1	pas contrôlée	0	0	0	0	0	0	0	0	0	0	0	1	L	Bisoprolol 5					1	0	0
1		P4	2015-03-04	72	72	0	0	1	1	1	1	1	0	0	0	2	0	130	130	80	80	0	1	Oui	0	contrôlée	0	1	0	0	1	0	1	1	1	0	0	0	LF	Bisoprolol 5					1	0	0	Coveram 5/5
1		P3	2015-03-04	68	68	1	1	0	0	0	0	1	0	0	0	1	0	150	150	95	95	0	0	non	1	pas contrôlée	0	0	0	0	0	0	0	0	0	0	0	1	LF	Coversyl 5	Amlor 5	Bisoprolol 5			1	1	1	Triplixam
1		P10	2015-03-20	76	76	1	1	0	0	1	1	0	0	0	0	1	0	130	130	60	60	0	0	non	1	pas contrôlée	0	0	0	0	1	0	1	1	0	0	1	0	F						0	0	0	Triplixam 5/5/1,25	Coversyl Plus
1		P1	2015-02-25	52	52	0	0	1	1	1	1	0	0	0	0	1	0	130	130	10		0	1	Oui	0	contrôlée	0	1	0	0	1	0	1	1	1	0	0	0	L	Coversyl 5					1	0	0
2	1	P4	2016-05-12	63	63	0	0	1	1	1	1	1	0	0	0	2	0					0	0	non	1	pas contrôlée	0	0	0	0	0	0	0	0	0	0	0	1	L	Zestril 20	Amlor 5				1	1	0
2		P11	2016-06-22	64	64	1	1	0	0	0	0	0	0	0	1	1	0	155	155	75	75	1	0	non	1	pas contrôlée	0	0	0	0	0	1	0	0	0	0	0	1	L	Amlor 5					1	0	0
2		P5	2016-05-13	81	81	1	1	0	0	1	1	1	0	0	0	2	0	145	145	90	90	0	0	non	1	pas contrôlée	0	0	0	0	0	0	0	0	0	0	0	1	F						0	0	0	Coveram 10/5
2		P2	2016-04-22	52	52	1	1	0	0	1	1	1	0	0	0	2	0	150	150	95	95	0	0	non	1	pas contrôlée	0	0	0	0	0	0	0	0	0	0	0	1	F						0	0	0	Coveram 5/5
1		P8	2015-03-13	63	63	1	1	0	0	0	0	1	0	0	0	1	0	148	148	60	60	1	0	non	1	pas contrôlée	0	0	0	0	0	1	0	0	0	0	0	1	LF	Amlor 5					1	0	0	Triplixam 5/5/1,25	Loortan Plus
1		P10	2015-06-16	35	35	1	1	0	0	0	0	0	0	0	0	0	1	145	145	95	95	0	0	non	1	pas contrôlée	0	0	0	0	0	0	0	0	0	0	0	1	F						0	0	0	Coveram 10/5
1		P4	2015-04-03	43	43	0	0	1	1	0	0	0	0	0	0	0	1	135	135	80	80	0	1	Oui	0	contrôlée	1	0	1	1	0	0	0	1	1	0	0	0	F						0	0	0	Coveram 10/10	Nobiretic 5/12,5
1		P8	2015-06-02	46	46	1	1	0	0	0	0	0	0	0	0	0	1	150	150	90	90	0	0	non	1	pas contrôlée	0	0	0	0	0	0	0	0	0	0	0	1	LF	Nobiten 5					1	0	0	Forzaten HCT 40/5/12,5
1		P1	2015-03-18	62	62	0	0	1	1	0	0	0	0	0	0	0	1	140	140	80	80	1	1	Oui	0	contrôlée	1	0	0	1	0	0	0	0	0	1	0	0	F						0	0	0	Coveram 10/5
1		P3	2015-04-03	56	56	1	1	0	0	0	0	0	0	0	0	0	1	140	140	90	90	0	1	Oui	0	contrôlée	1	0	0	0	0	0	0	0	0	1	0	0	F						0	0	0	Coveram 10/10
1		P7	2015-05-19	59	59	1	1	0	0	1	1	0	0	0	0	1	0	130	130	85	85	0	1	Oui	0	contrôlée	0	1	0	0	1	0	0	0	0	1	0	0	LF	Cozaar 100	Bisoprolol 5				1	1	0	Frusamil
1		P12	2015-06-25	62	62	0	0	1	1	0	0	0	0	0	0	0	1	150	150	90	90	0	0	non	1	pas contrôlée	0	0	0	0	0	0	0	0	0	0	0	1	F						0	0	0	Belsar Plus 40/25
1		P5	2015-05-06	67	67	0	0	1	1	0	0	0	0	0	0	0	1	110	110	70	70	0	1	Oui	0	contrôlée	1	0	1	1	0	0	0	1	1	0	0	0	LF	Tenormin Minor 25					1	0	0	Coversyl Plus 5/1,25
1		P2	2015-03-27	65	65	1	1	0	0	0	0	0	0	0	0	0	1	125	125	85	85	0	1	Oui	0	contrôlée	1	0	1	1	0	0	0	1	1	0	0	0	F						0	0	0	Triplixam 5/1,25/10
1		P11	2015-06-24	54	54	0	0	1	1	0	0	0	0	0	0	0	1	150	150	100	100	0	0	non	1	pas contrôlée	0	0	0	0	0	0	0	0	0	0	0	1	LF	Coversyl 10					1	0	0	Coveram 10/5
1		P6	2015-05-12	52	52	1	1	0	0	0	0	0	0	0	0	0	1	140	140	85	85	1	1	Oui	0	contrôlée	1	0	0	1	0	0	0	0	0	1	0	0	F						0	0	0	Belsar Plus 20/25
1		P9	2015-06-09	62	62	0	0	1	1	0	0	0	0	0	0	0	1	135	135	85	85	0	1	Oui	0	contrôlée	1	0	1	1	0	0	0	1	1	0	0	0	F						0	0	0	Preterax 2,5/0,625
1		P3	2015-02-14	40	40	1	1	0	0	1	1	0	0	0	0	1	0	140	140	90	90	0	0	non	1	pas contrôlée	0	0	0	0	0	0	0	0	0	0	0	1	L	Lisinopril 20	Amlor 5				1	1	0
1		P9	2015-03-20	56	56	1	1	0	0	1	1	0	0	0	0	1	0	120	120	70	70	0	1	Oui	0	contrôlée	0	1	0	0	1	0	1	1	1	0	0	0	L	Coversyl 5	Amlor 10				1	1	0
1		P11	2015-03-25	45	45	0	0	1	1	0	0	0	0	0	0	0	1	120	120	80	80	0	1	Oui	0	contrôlée	1	0	1	1	0	0	0	1	1	0	0	0	L	Coversyl 5					1	0	0
1		P2	2015-02-06	65	65	0	0	1	1	1	1	0	0	0	0	1	0	120	120	70	70	0	1	Oui	0	contrôlée	0	1	0	0	1	0	1	1	1	0	0	0	F						0	0	0	Coveram 10/5
1		P7	2015-03-19	35	35	1	1	0	0	0	0	0	0	0	0	0	1	180	180	100	100	0	0	non	1	pas contrôlée	0	0	0	0	0	0	0	0	0	0	0	1	F						0	0	0	Coveram 10/10
1		P1	2015-02-05	48	48	1	1	0	0	0	0	0	0	0	0	0	1	130	130	80	80	0	1	Oui	0	contrôlée	1	0	1	1	0	0	0	1	1	0	0	0	L	Coversyl 5					1	0	0
1		P12	2015-03-29	75	75	1	1	0	0	1	1	1	0	0	0	2	0	110	110	70	70	0	1	Oui	0	contrôlée	0	1	0	0	1	0	1	1	1	0	0	0	F						0	0	0	Coveram 10/5	Co-Aprovel 300/25
1		P5	2015-02-20	55	55	0	0	1	1	0	0	0	0	0	0	0	1	150	150	90	90	0	0	non	1	pas contrôlée	0	0	0	0	0	0	0	0	0	0	0	1	F						0	0	0	Coveram 10/5
1		P6	2015-03-03	45	45	1	1	0	0	0	0	0	0	0	0	0	1	140	140	70	70	1	1	Oui	0	contrôlée	1	0	0	1	0	0	0	0	0	1	0	0	F						0	0	0	Coveram 10/10
1		P10	2015-03-23	62	62	0	0	1	1	0	0	1	0	0	0	1	0	110	110	70	70	0	1	Oui	0	contrôlée	0	1	0	0	1	1	0	1	1	0	0	0	L	Nobiten 5	Coversyl 10				1	1	0
1		P8	2015-03-24	41	41	0	0	1	1	0	0	0	0	0	0	0	1	110	110	70	70	0	1	Oui	0	contrôlée	1	0	1	1	0	0	0	1	1	0	0	0	L	Coversyl 5					1	0	0
1		P4	2015-02-16	75	75	0	0	1	1	0	0	0	1	1	0	1	0	110	110	70	70	0	1	Oui	0	contrôlée	0	1	0	0	1	1	0	1	1	0	0	0	L	Amlor 5					1	0	0
1		P2	2015-03-30	66	66	0	0	1	1	0	0	1	0	0	0	1	0	130	130	60	60	0	1	Oui	0	contrôlée	0	1	0	0	1	1	0	1	1	0	0	0	L	Nifedipine retard 30	Valsartan 160	Bisoprolol 5			1	1	1
1		P5	2015-04-01	45	45	1	1	0	0	0	0	0	0	0	0	0	1	155	155	100	100	0	1	Oui	0	contrôlée	1	0	0	0	0	0	0	0	0	1	0	0	L	Coversyl 10	Lisoprolol 10				1	1	0
1		P11	2015-04-08	50	50	0	0	1	1	1	1	0	0	0	0	1	0	100	100	60	60	0	1	Oui	0	contrôlée	0	1	0	0	1	0	1	1	1	0	0	0	LF	Diovane 160					1	0	0	Co-Bisoprolol 10/25
1		P6	2015-04-03	58	58	1	1	0	0	0	0	0	0	0	0	0	1	120	120	80	80	0	1	Oui	0	contrôlée	1	0	1	1	0	0	0	1	1	0	0	0	LF	Bisoprolol 5					1	0	0	Co-Diovane 160/25
1		P7	2015-04-03	58	58	0	0	1	1	0	0	0	0	0	0	0	1	140	140	70	70	1	1	Oui	0	contrôlée	1	0	0	1	0	0	0	0	0	1	0	0	LF	Propranolol 40					1	0	0	Coveram 10/10
1		P12	2015-04-08	48	48	1	1	0	0	0	0	0	0	0	0	0	1	130	130	90	90	0	1	Oui	0	contrôlée	1	0	1	0	0	0	0	0	0	1	0	0	LF	Amlodipine 5	Rasilez 150				1	1	0	Nobiretic 5/12,5
1		P3	2015-04-01	77	77	1	1	0	0	0	0	1	0	0	0	1	0	130	130	70	70	0	1	Oui	0	contrôlée	0	1	0	0	1	1	0	1	1	0	0	0	LF	Carvedilol 25					1	0	0	Co-Diovane 160/12,5
1		P8	2015-04-03	67	67	0	0	1	1	0	0	0	1	1	0	1	0	120	120	80	80	0	1	Oui	0	contrôlée	0	1	0	0	1	1	0	1	1	0	0	0	L	Amlor 5	Bisoprolol 5				1	1	0
1		P10	2015-04-07	83	83	1	1	0	0	1	1	1	0	0	0	2	0	130	130	75	75	0	1	Oui	0	contrôlée	0	1	0	0	1	0	1	1	1	0	0	0	L	Bisoprolol 2,5	Valsartan 160				1	1	0
1		P9	2015-04-07	50	50	0	0	1	1	0	0	0	0	0	0	0	1	120	120	80	80	0	1	Oui	0	contrôlée	1	0	1	1	0	0	0	1	1	0	0	0	LF	Nebivolol 5					1	0	0	Coveram 5/5
1		P1	2015-03-30	79	79	0	0	1	1	1	1	1	0	0	0	2	0	130	130	75	75	0	1	Oui	0	contrôlée	0	1	0	0	1	0	1	1	1	0	0	0	LF	Bisoprolol 10	Moxonidine 0,4				1	1	0	Co-Diovane 160/25
1		P4	2015-04-01	55	55	0	0	1	1	0	0	0	0	0	0	0	1	160	160	90	90	0	0	non	1	pas contrôlée	0	0	0	0	0	0	0	0	0	0	0	1	LF	Zanidip 10					1	0	0	Atacand Plus 16/12,5	Emcoretic 10/25
2		P10	2015-12-21	66	66	1	1	0	0	1	1	1	0	0	0	2	0	154	154	98	98	0	0	non	1	pas contrôlée	0	0	0	0	0	0	0	0	0	0	0	1	L	Perindopril 4	Lodixal 240	Burinex 1			1	1	1
2	1	P2	2015-12-11	47	47	0	0	1	1	0	0	0	0	0	0	0	1	138	138	90	90	0	1	Oui	0	contrôlée	1	0	1	0	0	0	0	0	0	1	0	0	F						0	0	0	Coveram 10/5
2	1	P11	2015-12-22	73	73	0	0	1	1	0	0	1	0	0	0	1	0	114	114	79	79	0	1	Oui	0	contrôlée	0	1	0	0	1	1	0	1	1	0	0	0	F						0	0	0	Sevikar HCT 40/10/25
2	1	P4	2015-12-14	65	65	0	0	1	1	0	0	1	0	0	0	1	0	118	118	81	81	0	1	Oui	0	contrôlée	0	1	0	0	1	1	0	1	1	0	0	0	F						0	0	0	Lodoz 2,5/6,25
2	1	P1	2015-12-11	63	63	0	0	1	1	0	0	0	0	0	0	0	1	136	136	81	81	0	1	Oui	0	contrôlée	1	0	1	1	0	0	0	1	1	0	0	0	F						0	0	0	Coveram 5/5
2	1	P7	2015-12-18	70	70	1	1	0	0	0	0	1	0	0	0	1	0	130	130	80	80	0	1	Oui	0	contrôlée	0	1	0	0	1	1	0	1	1	0	0	0	LF	Emconcor 10	Motens 4				1	1	0	Atacand Plus 16/12,5
2		P12	2015-12-30	73	73	0	0	1	1	0	0	0	0	0	0	0	1	125	125	86	86	0	1	Oui	0	contrôlée	1	0	1	1	0	0	0	1	1	0	0	0	L	Perindopril 4	Emconcor 2,5				1	1	0
2		P6	2015-12-16	50	50	0	0	1	1	0	0	0	0	0	1	1	0	142	142	82	82	1	1	Oui	0	contrôlée	0	1	0	0	0	1	0	0	0	1	0	0	L	Amlor 5	Candesartan 80	Bisoprolol 5			1	1	1
2	1	P9	2015-12-21	59	59	1	1	0	0	1	1	0	0	0	0	1	0	168	168	112	112	0	0	non	1	pas contrôlée	0	0	0	0	0	0	0	0	0	0	0	1	F						0	0	0	Coversyl Plus 5/1,25
2	1	P3	2015-12-15	52	52	1	1	0	0	0	0	0	0	0	0	0	1	130	130	92	92	0	1	Oui	0	contrôlée	1	0	1	0	0	0	0	0	0	1	0	0	F						0	0	0	Coveram 5/5
2	1	P8	2015-12-18	54	54	1	1	0	0	0	0	0	0	0	0	0	1	130	130	90	90	0	1	Oui	0	contrôlée	1	0	1	0	0	0	0	0	0	1	0	0	F						0	0	0	Lodoz 2,5/6,25
2	1	P5	2015-12-15	45	45	1	1	0	0	0	0	0	0	0	0	0	1	130	130	85	85	0	1	Oui	0	contrôlée	1	0	1	1	0	0	0	1	1	0	0	0	F						0	0	0	Triplixam 10/2,5/5
2		P9	2015-11-10	68	68	1	1	0	0	0	0	0	0	0	1	1	0	145	145	90	90	0	0	non	1	pas contrôlée	0	0	0	0	0	0	0	0	0	0	0	1	L	Coversyl 5					1	0	0
2		P2	2015-10-14	54	54	1	1	0	0	0	0	1	0	0	0	1	0	130	130	100	100	0	0	non	1	pas contrôlée	0	0	0	0	1	0	0	0	0	0	0	1	F						0	0	0	Coveram 5/5
2		P3	2015-10-14	70	70	0	0	1	1	0	0	0	0	0	0	0	1	140	140	70	70	1	1	Oui	0	contrôlée	1	0	0	1	0	0	0	0	0	1	0	0	LF	Amlogal 10					1	0	0	Zestoretic 20/12,5
2	1	P5	2015-10-20	75	75	1	1	0	0	0	0	1	1	1	0	2	0	110	110	80	80	0	1	Oui	0	contrôlée	0	1	0	0	1	1	0	1	1	0	0	0	F						0	0	0	Coversyl Plus 10/2,5
2	1	P7	2015-11-09	71	71	1	1	0	0	0	0	1	0	0	0	1	0	120	120	60	60	0	1	Oui	0	contrôlée	0	1	0	0	1	1	0	1	1	0	0	0	F						0	0	0	Sevikar HCT 40/10/25
2		P4	2015-10-16	68	68	1	1	0	0	0	0	1	0	0	0	1	0	130	130	90	90	0	1	Oui	0	contrôlée	0	1	0	0	1	0	0	0	0	1	0	0	L	Amlogal 10	Coversyl 5				1	1	0
2		P6	2015-10-20	69	69	0	0	1	1	0	0	1	0	0	0	1	0	110	110	75	75	0	1	Oui	0	contrôlée	0	1	0	0	1	1	0	1	1	0	0	0	L	Ramipril 2,5	Bisoprolol 5				1	1	0
2		P1	2015-10-12	82	82	0	0	1	1	0	0	1	0	0	0	1	0	160	160	90	90	0	0	non	1	pas contrôlée	0	0	0	0	0	0	0	0	0	0	0	1	L	Coversyl 10	Bisoprolol 5				1	1	0
2		P8	2015-11-10	67	67	1	1	0	0	1	1	1	0	0	0	2	0	140	140	85	85	1	1	Oui	0	contrôlée	0	1	0	0	0	0	0	0	0	1	0	0	L	Coversyl 5	Amlogal 10				1	1	0
2		P12	2015-11-13	59	59	1	1	0	0	0	0	0	0	0	1	1	0	170	170	90	90	0	0	non	1	pas contrôlée	0	0	0	0	0	0	0	0	0	0	0	1	L	Coversyl 5	Propranolol 160				1	1	0
2	1	P11	2015-11-12	82	82	0	0	1	1	0	0	1	0	0	0	1	0	190	190	90	90	0	0	non	1	pas contrôlée	0	0	0	0	0	0	0	0	0	0	0	1	LF	Bisoprolol 5					1	0	0	Coversyl Plus 10/2,5
2	1	P10	2015-11-12	77	77	1	1	0	0	0	0	1	1	1	0	2	0	125	125	65	65	0	1	Oui	0	contrôlée	0	1	0	0	1	1	0	1	1	0	0	0	F						0	0	0	Coversyl Plus 10/2,5
2	1	P3	2016-02-16							1	1	1	0	0	0	2	0					0	1	Oui	0	contrôlée	0	1	0	0	0	0	0	0	0	1	0	0	LF	Bisoprolol 5	Vasexten 20				1	1	0	Coversyl Plus 10/2,5
2	1	P5	2016-02-16							1	1	1	0	0	0	2	0					0	1	Oui	0	contrôlée	0	1	0	0	0	0	0	0	0	1	0	0	LF	Moxonidine 0,4	Bisoprolol 5	Hydrochlorothiazide	Spironolactone 25		1	1	1	Coveram 10/10
2	1	P9	2016-02-18							0	0	1	1	1	0	2	0					0	1	Oui	0	contrôlée	0	1	0	0	0	0	0	0	0	1	0	0	L	Irbesartan 150	Amlodipine 10	Nobiten 5			1	1	1
2	1	P7	2016-01-04							0	0	1	0	0	0	1	0					0	1	Oui	0	contrôlée	0	1	0	0	0	0	0	0	0	1	0	0	F						0	0	0	Coveram 10/10
2	1	P12	2016-02-25							1	1	1	0	0	0	2	0					0	1	Oui	0	contrôlée	0	1	0	0	0	0	0	0	0	1	0	0	LF	Amlodipine 5					1	0	0	Co-Aprovel 300/12,5
2	1	P1	2016-02-15							0	0	1	0	0	0	1	0	180	180	90	90	0	0	non	1	pas contrôlée	0	0	0	0	0	0	0	0	0	0	0	1	L	Amlor 10					1	0	0
2	1	P10	2016-02-23							0	0	1	0	0	0	1	0					0	1	Oui	0	contrôlée	0	1	0	0	0	0	0	0	0	1	0	0	F						0	0	0	Forzaten HCT 40/10/25
2	1	P8	2016-01-29							0	0	1	0	0	0	1	0					0	1	Oui	0	contrôlée	0	1	0	0	0	0	0	0	0	1	0	0	F						0	0	0	Coversyl Plus 5/1,25
2	1	P2	2016-02-15							0	0	1	0	0	0	1	0					0	1	Oui	0	contrôlée	0	1	0	0	0	0	0	0	0	1	0	0	L	Amlodipine 10					1	0	0
2	1	P4	2016-02-08							1	1	1	0	0	0	2	0					0	1	Oui	0	contrôlée	0	1	0	0	0	0	0	0	0	1	0	0	F						0	0	0	Coveram 10/10
2	1	P6	2016-02-18							1	1	1	0	0	0	2	0					0	1	Oui	0	contrôlée	0	1	0	0	0	0	0	0	0	1	0	0	F						0	0	0	Coveram 10/10
2	1	P11	2016-02-10							1	1	1	1	1	0	3	0					0	1	Oui	0	contrôlée	0	1	0	0	0	0	0	0	0	1	0	0	F						0	0	0	Coveram 5/5
2		P1	2015-12-08	62	62	1	1	0	0	0	0	0	0	0	0	0	1	220	220	100	100	0	0	non	1	pas contrôlée	0	0	0	0	0	0	0	0	0	0	0	1	F						0	0	0	Triplixam 5/1,25/5
1		P8	2015-02-17	68	68	0	0	1	1	0	0	0	0	0	0	0	1	130	130	75	75	0	1	Oui	0	contrôlée	1	0	1	1	0	0	0	1	1	0	0	0	L	Valsartan 160	Bisoprolol 5				1	1	0
1		P5	2015-02-13	75	75	0	0	1	1	0	0	0	0	0	0	0	1	140	140	80	80	1	1	Oui	0	contrôlée	1	0	0	1	0	0	0	0	0	1	0	0	L	Diovane 160					1	0	0
2	1	P2	2015-12-09	65	65	1	1	0	0	1	1	0	0	0	0	1	0	130	130	80	80	0	1	Oui	0	contrôlée	0	1	0	0	1	0	1	1	1	0	0	0	L	Valsartan 160					1	0	0
2		P10	2015-12-17	75	75	1	1	0	0	1	1	0	0	0	0	1	0	130	130	80	80	0	1	Oui	0	contrôlée	0	1	0	0	1	0	1	1	1	0	0	0	L	Rasilez 300	Vasexten 10				1	1	0
1		P1	2015-02-10	62	62	1	1	0	0	0	0	0	0	0	0	0	1	125	125	85	85	0	1	Oui	0	contrôlée	1	0	1	1	0	0	0	1	1	0	0	0	LF	Vasexten 20					1	0	0	Co-Diovane 160/12,5
2		P6	2015-12-14	69	69	1	1	0	0	1	1	0	1	1	0	2	0	135	135	85	85	0	1	Oui	0	contrôlée	0	1	0	0	1	0	0	0	0	1	0	0	F						0	0	0	Co-Diovane 160/12,5
1		P3	2015-02-11	68	68	0	0	1	1	0	0	0	1	1	0	1	0	120	120	80	80	0	1	Oui	0	contrôlée	0	1	0	0	1	1	0	1	1	0	0	0	L	Diovane 80					1	0	0
2	1	P9	2015-12-16	78	78	0	0	1	1	1	1	0	0	0	0	1	0	140	140	90	90	0	1	Oui	0	contrôlée	0	1	0	0	0	0	0	0	0	1	0	0	L	Amlodipine 10					1	0	0
2	1	P11	2015-12-17	81	81	1	1	0	0	1	1	0	0	0	0	1	0	130	130	75	75	0	1	Oui	0	contrôlée	0	1	0	0	1	0	1	1	1	0	0	0	L	Micardis					1	0	0
1		P12	2015-02-20	64	64	1	1	0	0	1	1	0	0	0	0	1	0	125	125	75	75	0	1	Oui	0	contrôlée	0	1	0	0	1	0	1	1	1	0	0	0	L	Aprovel 300					1	0	0
1		P2	2015-02-11	80	80	0	0	1	1	0	0	1	0	0	0	1	0	130	130	80	80	0	1	Oui	0	contrôlée	0	1	0	0	1	1	0	1	1	0	0	0	L	Atacand 16	Emconcor Mitis 5				1	1	0
1		P7	2015-02-16	78	78	0	0	1	1	1	1	0	0	0	0	1	0	130	130	80	80	0	1	Oui	0	contrôlée	0	1	0	0	1	0	1	1	1	0	0	0	F						0	0	0	Exforge 5/160
2	1	P4	2015-12-09	81	81	0	0	1	1	0	0	0	1	1	0	1	0	125	125	80	80	0	1	Oui	0	contrôlée	0	1	0	0	1	1	0	1	1	0	0	0	L	Vasexten 10	Burinex 5				1	1	0
1		P6	2015-02-13	88	88	0	0	1	1	0	0	0	1	1	0	1	0	130	130	80	80	0	1	Oui	0	contrôlée	0	1	0	0	1	1	0	1	1	0	0	0	L	Losartan 100	Burinex 5	Amlodipine 10			1	1	1
2		P8	2015-12-15	81	81	1	1	0	0	1	1	1	0	0	0	2	0	135	135	80	80	0	1	Oui	0	contrôlée	0	1	0	0	1	0	1	1	1	0	0	0	F						0	0	0	Micardis Plus
1		P4	2015-02-12	82	82	1	1	0	0	1	1	1	1	1	0	3	0	135	135	85	85	0	1	Oui	0	contrôlée	0	1	0	0	1	0	0	0	0	1	0	0	LF	Emconcor Mitis 5	Burinex 1				1	1	0	Zestoretic 20/12,5
2		P3	2015-12-09	69	69	0	0	1	1	0	0	0	0	0	0	0	1	130	130	80	80	0	1	Oui	0	contrôlée	1	0	1	1	0	0	0	1	1	0	0	0	LF	Vasexten 20					1	0	0	Co-Bisoprolol 10/25
1		P9	2015-02-18	78	78	0	0	1	1	0	0	0	0	0	0	0	1	140	140	85	85	1	1	Oui	0	contrôlée	1	0	0	1	0	0	0	0	0	1	0	0	L	Perindopril 5					1	0	0
2	1	P7	2015-12-15	68	68	1	1	0	0	1	1	1	0	0	0	2	0	130	130	80	80	0	1	Oui	0	contrôlée	0	1	0	0	1	0	1	1	1	0	0	0	L	Aprovel 300					1	0	0
2	1	P5	2015-12-14	85	85	0	0	1	1	0	0	0	0	0	0	0	1	130	130	80	80	0	1	Oui	0	contrôlée	1	0	1	1	0	0	0	1	1	0	0	0	L	Valsartan 160					1	0	0
1		P10	2015-02-18	65	65	0	0	1	1	0	0	0	0	0	0	0	1	135	135	85	85	0	1	Oui	0	contrôlée	1	0	1	1	0	0	0	1	1	0	0	0	L	Coversyl 10					1	0	0
1		P11	2015-02-19	86	86	1	1	0	0	1	1	0	0	0	0	1	0	120	120	80	80	0	1	Oui	0	contrôlée	0	1	0	0	1	0	1	1	1	0	0	0	L	Olmetec 20					1	0	0
2	1	P12	2015-12-17			0	0	1	1	1	1	0	0	0	0	1	0					0	1	Oui	0	contrôlée	0	1	0	0	0	0	0	0	0	1	0	0	L	Vasexten 20					1	0	0
1		P8	2015-04-20	72	72	?		?		1	1	1	0	0	0	2	0	150	150	80	80	1	0	non	1	pas contrôlée	0	0	0	0	0	0	1	0	0	0	0	1	L	Teveten	Zanidip				1	1	0
1		P1	2015-03-05	78	78	1	1	0	0	0	0	0	0	0	0	0	1	160	160	95	95	0	0	non	1	pas contrôlée	0	0	0	0	0	0	0	0	0	0	0	1	L	Amlodipine	Hygroton				1	1	0
1		P12	2015-04-22	62	62	1	1	0	0	0	0	1	0	0	0	1	0	150	150	100	100	0	0	non	0	contrôlée	0	0	0	0	0	0	0	0	0	0	0	1	L	Fludex	Bisoprolol				1	1	0
1		P6	2015-04-10	72	72	1	1	0	0	1	1	1	0	0	0	2	0	180	180	100	100	0	0	non	1	pas contrôlée	0	0	0	0	0	0	0	0	0	0	0	1	L	Amlodipine	Fludex				1	1	0
1		P5	2015-04-08	62	62	1	1	0	0	1	1	0	0	0	0	1	0	160	160	70	70	1	0	non	1	pas contrôlée	0	0	0	0	0	0	1	0	0	0	0	1	L	Teveten	Emconcor				1	1	0
1		P3	2015-03-11	38	38	0	0	1	1	1	1	0	0	0	0	1	0	175	175	90	90	0	0	non	1	pas contrôlée	0	0	0	0	0	0	0	0	0	0	0	1	LF	Amlodipine					1	0	0	Emcoretic
1		P4	2015-04-08	56	56	1	1	0	0	1	1	0	0	0	0	1	0	150	150	90	90	0	0	non	1	pas contrôlée	0	0	0	0	0	0	0	0	0	0	0	1	L	Bisoprolol	Fludex				1	1	0
1		P2	2015-03-11	42	42	1	1	0	0	0	0	1	0	0	0	1	0	150	150	95	95	0	0	non	1	pas contrôlée	0	0	0	0	0	0	0	0	0	0	0	1	L	Irbesartan					1	0	0
1		P9	2015-04-21	72	72	1	1	0	0	1	1	1	0	0	0	2	0	180	180	110	110	0	0	non	1	pas contrôlée	0	0	0	0	0	0	0	0	0	0	0	1	L	Zanidip	Fludex				1	1	0
1		P7	2015-04-10	66	66	0	0	1	1	0	0	0	0	0	1	1	0	160	160	90	90	0	0	non	1	pas contrôlée	0	0	0	0	0	0	0	0	0	0	0	1	L	Coversyl	Indapamide				1	1	0
1		P10	2015-04-22	84	84	1	1	0	0	0	0	1	0	0	0	1	0	160	160	100	100	0	0	non	1	pas contrôlée	0	0	0	0	0	0	0	0	0	0	0	1	L	Coversyl	Fludex				1	1	0
1		P11	2015-04-22	64	64	0	0	1	1	0	0	0	0	0	1	1	0	185	185	95	95	0	0	non	1	pas contrôlée	0	0	0	0	0	0	0	0	0	0	0	1	F						0	0	0	Emcoretic
2		P2	2016-01-08	57	57	1	1	0	0	0	0	1	0	0	0	1	0	160	160	90	90	0	0	non	1	pas contrôlée	0	0	0	0	0	0	0	0	0	0	0	1	F						0	0	0	Coveram 5/5
2		P6	2016-01-27	67	67	0	0	1	1	0	0	1	1	1	0	2	0	160	160	95	95	0	0	non	1	pas contrôlée	0	0	0	0	0	0	0	0	0	0	0	1	L	Burinex	Ramipril 10	Vasexten 10			1	1	1
2		P10	2016-02-25	75	75	0	0	1	1	0	0	1	1	1	0	2	0	160	160	95	95	0	0	non	1	pas contrôlée	0	0	0	0	0	0	0	0	0	0	0	1	L	Burinex 1	Isoten 2,5	Zestril 5	Zanidip 10		1	1	1
2	1	P3	2016-01-14	62	62	1	1	0	0	0	0	1	0	0	1	2	0					0	0	non	1	pas contrôlée	0	0	0	0	0	0	0	0	0	0	0	1	L	Fludex	Tenormin 50				1	1	0
2		P8	2016-02-08	83	83	0	0	1	1	0	0	1	0	0	1	2	0	150	150	100	100	0	0	non	1	pas contrôlée	0	0	0	0	0	0	0	0	0	0	0	1	L	Burinex 1	Isoten 5	Coversyl 5			1	1	1
2		P5	2016-01-26	74	74	1	1	0	0	1	1	1	1	1	1	4	0	160	160	110	110	0	0	non	1	pas contrôlée	0	0	0	0	0	0	0	0	0	0	0	1	L	Nobiten	Tritace	Zanidip			1	1	1
2		P1	2016-01-04	63	63	1	1	0	0	1	1	1	0	0	0	2	0	170	170	100	100	0	0	non	1	pas contrôlée	0	0	0	0	0	0	0	0	0	0	0	1	L	Zanidip 10	Tritace 5				1	1	0
2		P9	2016-02-16	72	72	0	0	1	1	0	0	1	1	1	1	3	0	150	150	100	100	0	0	non	1	pas contrôlée	0	0	0	0	0	0	0	0	0	0	0	1	L	Zanidip 10	Isoten 5	Tritace 5			1	1	1
2		P7	2016-01-29	61	61	1	1	0	0	1	1	1	1	1	1	4	0	160	160	95	95	0	0	non	1	pas contrôlée	0	0	0	0	0	0	0	0	0	0	0	1	L	Isoten 5	Zanidip 10	Zestril 20			1	1	1
2		P11	2016-03-02	62	62	1	1	0	0	0	0	1	0	0	0	1	0	150	150	100	100	0	0	non	1	pas contrôlée	0	0	0	0	0	0	0	0	0	0	0	1	L	Coversyl 5	Vasexten 10				1	1	0
2		P4	2016-01-19	85	85	0	0	1	1	1	1	1	1	1	0	3	0	170	170	95	95	0	0	non	1	pas contrôlée	0	0	0	0	0	0	0	0	0	0	0	1	L	Burinex	Coversyl				1	1	0
2		P12	2016-03-11	81	81	0	0	1	1	0	0	1	1	1	1	3	0	160	160	100	100	0	0	non	1	pas contrôlée	0	0	0	0	0	0	0	0	0	0	0	1	L	Burinex 1	Zestril 5	Vasexten 10			1	1	1
2		P1	2016-03-07	54	54	1	1	0	0	0	0	1	0	0	0	1	0	130	130	80	80	0	1	Oui	0	contrôlée	0	1	0	0	1	1	0	1	1	0	0	0	L	Lisinopril 20	Sotalex 160				1	1	0
2		P4	2016-05-04	89	89	1	1	0	0	0	0	1	1	1	0	2	0	140	140	70	70	1	0	non	1	pas contrôlée	0	0	0	0	0	1	0	0	0	0	0	1	L	Bisoprolol	Hydrochlorothiazide				1	1	0
2	1	P11	2016-03-24	59	59	1	1	0	0	1	1	0	0	0	1	2	0	135	135	80	80	0	1	Oui	0	contrôlée	0	1	0	0	1	0	1	1	1	0	0	0	F						0	0	0	Triplixam 10/2,5/5
2	1	P9	2016-05-23	91	91	1	1	0	0	0	0	0	0	0	0	0	1	145	145	70	70	1	1	Oui	0	contrôlée	1	0	0	1	0	0	0	0	0	1	0	0	F						0	0	0	Coveram 10/5
2	1	P12	2016-07-19	85	85	1	1	0	0	0	0	0	0	0	1	1	0	140	140	80	80	1	1	Oui	0	contrôlée	0	1	0	0	0	1	0	0	0	1	0	0	F						0	0	0	Triplixam 10/2,5/5
2		P3	2016-06-29	86	86	0	0	1	1	0	0	1	0	0	0	1	0	155	155	50	50	1	0	non	1	pas contrôlée	0	0	0	0	0	1	0	0	0	0	0	1	LF	Bisoprolol 5					1	0	0	Cozaar Plus Forte
2	1	P8	2016-01-21	63	63	1	1	0	0	1	1	0	0	0	0	1	0	140	140	80	80	1	1	Oui	0	contrôlée	0	1	0	0	0	0	1	0	0	1	0	0	F						0	0	0	Triplixam 10/2,5/10
2		P2	2016-06-29	86	86	1	1	0	0	0	0	1	0	0	0	1	0	120	120	70	70	0	1	Oui	0	contrôlée	0	1	0	0	1	1	0	1	1	0	0	0	L	Amlodipine 10	Bisoprolol 5				1	1	0
2	1	P7	2016-05-18	64	64	1	1	0	0	1	1	0	0	0	1	2	0	140	140	80	80	1	1	Oui	0	contrôlée	0	1	0	0	0	0	1	0	0	1	0	0	F						0	0	0	Coveram 10/5
2	1	P10	2016-04-15	67	67	1	1	0	0	0	0	0	0	0	1	1	0	140	140	80	80	1	1	Oui	0	contrôlée	0	1	0	0	0	1	0	0	0	1	0	0	F						0	0	0	Coveram 10/5
2		P6	2016-06-15	61	61	0	0	1	1	0	0	0	0	0	1	1	0	160	160	80	80	1	0	non	1	pas contrôlée	0	0	0	0	0	1	0	0	0	0	0	1	L	Valsartan 160	Indapamide 2,5				1	1	0
2		P5	2016-04-21	46	46	1	1	0	0	0	0	0	1	1	0	1	0	130	130	80	80	0	1	Oui	0	contrôlée	0	1	0	0	1	1	0	1	1	0	0	0	L	Renitec 20	Indapamide 2,5				1	1	0
1		P2	2015-03-10	57	57	0	0	1	1	0	0	0	0	0	1	1	0	110	110	75	75	0	1	Oui	0	contrôlée	0	1	0	0	1	1	0	1	1	0	0	0	L	Enalapril 20	Hydrochlorothiazide 12,5				1	1	0
1		P6	2015-03-17	57	57	0	0	1	1	0	0	0	0	0	1	1	0	160	160	80	80	1	0	non	0	contrôlée	0	0	0	0	0	1	0	0	0	0	0	1	L	Bisoprolol 5	Perindopril 10				1	1	0
1		P9	2015-03-24	79	79	1	1	0	0	0	0	0	0	0	1	1	0	130	130	80	80	0	1	Oui	0	contrôlée	0	1	0	0	1	1	0	1	1	0	0	0	L	Lisinopril 20	Indapamide 2,5				1	1	0
1		P1	2015-03-10	64	64	0	0	1	1	0	0	0	0	0	1	1	0	170	170	110	110	0	0	non	1	pas contrôlée	0	0	0	0	0	0	0	0	0	0	0	1	LF	Nebivolol 5					1	0	0	Losartan 50 + Hydrochlorothiazide 12,5
1		P3	2015-03-11	56	56	1	1	0	0	1	1	0	0	0	1	2	0	135	135	85	85	0	1	Oui	0	contrôlée	0	1	0	0	1	0	0	0	0	1	0	0	LF	Moxonidine 0,4					1	0	0	Lisinopril 20 + Hydrochlorothiazide 12,5 + Felodipine 5
1		P11	2015-03-27	56	56	1	1	0	0	1	1	0	0	0	1	2	0	150	150	100	100	0	0	non	1	pas contrôlée	0	0	0	0	0	0	0	0	0	0	0	1	LF	Chlortalidone 25	Nebivolol 5				1	1	0	Perindopril 10 + Amlodipine 5
1		P8	2015-03-23	52	52	1	1	0	0	0	0	0	0	0	1	1	0	145	145	105	105	0	0	non	1	pas contrôlée	0	0	0	0	0	0	0	0	0	0	0	1	F						0	0	0	Perindopril 5 + Amlodipine 5
1		P12	2015-03-27	54	54	1	1	0	0	0	0	0	0	0	0	0	1	150	150	95	95	0	0	non	1	pas contrôlée	0	0	0	0	0	0	0	0	0	0	0	1	F						0	0	0	Perindopril 5 + Amlodipine 5
1		P7	2015-03-20	61	61	0	0	1	1	0	0	0	0	0	0	0	1	150	150	85	85	1	0	non	1	pas contrôlée	0	0	0	1	0	0	0	0	0	0	0	1	L	Amlodipine 10	Telmisartan 80	Hydrochlorothiazide 25			1	1	1
1		P5	2015-03-16	53	53	1	1	0	0	1	1	0	0	0	1	2	0	140	140	80	80	1	0	non	1	pas contrôlée	0	0	0	0	0	0	1	0	0	0	0	1	F						0	0	0	Perindopril 5 + Amlodipine 5
1		P4	2015-03-13	62	62	0	0	1	1	0	0	0	0	0	0	0	1	130	130	80	80	0	1	Oui	0	contrôlée	1	0	1	1	0	0	0	1	1	0	0	0	F						0	0	0	Perindopril 5 + Amlodipine 5
1		P10	2015-03-25	45	45	1	1	0	0	0	0	0	0	0	1	1	0	140	140	90	90	0	1	Oui	0	contrôlée	0	1	0	0	0	0	0	0	0	1	0	0	F						0	0	0	Perindopril 10 + Amlodipine10
1		P5	2015-04-22							1	1	0	0	0	1	2	0	160	160	80	80	1	0	non	1	pas contrôlée	0	0	0	0	0	0	1	0	0	0	0	1	L	Zestril 20	Nobiten 5	Burinex 1			1	1	1
1		P4	2015-04-21							0	0	0	0	0	0	0	1	130	130	80	80	0	1	Oui	0	contrôlée	1	0	1	1	0	0	0	1	1	0	0	0	F						0	0	0	Coveram 5/5
1		P8	2015-04-24	60	60	0	0	1	1	0	0	0	0	0	0	0	1	125	125	65	65	0	1	Oui	0	contrôlée	1	0	1	1	0	0	0	1	1	0	0	0	F						0	0	0	Coveram 10/5
1		P1	2015-04-20	77	77	0	0	1	1	1	1	0	0	0	0	1	0	130	130	80	80	0	1	Oui	0	contrôlée	0	1	0	0	1	0	1	0	0	1	0	0	L	Irbesartan 300	Progor 300				1	1	0
1		P11	2015-04-27							0	0	0	0	0	0	0	1	130	130	80	80	0	1	Oui	0	contrôlée	1	0	1	1	0	0	0	1	1	0	0	0	L	Bisoprolol 5	Indapamide 2,5				1	1	0
1		P7	2015-04-24	60	60	1	1	0	0	0	0	0	0	0	0	0	1	165	165	80	80	1	0	non	1	pas contrôlée	0	0	0	1	0	0	0	0	0	0	0	1	L	Coversyl 10	Nobiten 5				1	1	0
1		P9	2015-04-24	75	75	1	1	0	0	0	0	0	0	0	0	0	1	140	140	80	80	1	1	Oui	0	contrôlée	1	0	0	1	0	0	0	0	0	1	0	0	L	Zestril 20	Amlodipine 5				1	1	0
1		P3	2015-04-20							1	1	0	0	0	0	1	0	140	140	100	100	0	0	non	1	pas contrôlée	0	0	0	0	0	0	0	0	0	0	0	1	L	Coversyl 5	Vasexten 10				1	1	0
1		P12	2015-04-27							0	0	0	0	0	0	0	1	135	135	80	80	0	1	Oui	0	contrôlée	1	0	1	1	0	0	0	1	1	0	0	0	F						0	0	0	Sevikar HCT 20/5/12,5
1		P2	2015-04-20	64	64					1	1	0	1	1	0	2	0	120	120	80	80	0	1	Oui	0	contrôlée	0	1	0	0	1	0	1	0	0	1	0	0	F						0	0	0	Coveram 10/5
1		P6	2015-04-23	57	57	1	1	0	0	0	0	0	0	0	0	0	1	140	140	80	80	1	1	Oui	0	contrôlée	1	0	0	1	0	0	0	0	0	1	0	0	F						0	0	0	Coveram 5/5
1		P10	2015-04-27	77	77	1	1	0	0	0	0	1	0	0	1	2	0	135	135	80	80	0	1	Oui	0	contrôlée	0	1	0	0	1	1	0	1	1	0	0	0	F						0	0	0	Coveram 10/5
2		P9	2015-12-19	74	74	0	0	1	1	1	1	0	0	0	0	1	0	170	170	100	100	0	0	non	1	pas contrôlée	0	0	0	0	0	0	0	0	0	0	0	1	LF	Amlor 10	Lasix P				1	1	0	Triplixam 10/2,5/10
2	1	P3	2015-11-03			0	0	1	1	0	0	0	0	0	0	0	1	165	165	95	95	0	0	non	1	pas contrôlée	0	0	0	0	0	0	0	0	0	0	0	1	LF	Enalapril 20	Lasix P				1	1	0	Triplixam 5/2,5/5
2		P5	2015-11-26	64	64	0	0	1	1	0	0	0	0	0	0	0	1	140	140	85	85	1	0	non	1	pas contrôlée	0	0	0	1	0	0	0	0	0	0	0	1	LF	Coversyl 5					1	0	0	Preterax 5/1,25
2		P7	2015-12-03	49	49	0	0	1	1	0	0	0	0	0	0	0	1	135	135	80	80	0	1	Oui	0	contrôlée	1	0	1	1	0	0	0	1	1	0	0	0	LF	Zestril 20	Amlodipine 5				1	1	0	Triplixam 5/2,5/5
2		P6	2015-11-29	63	63	0	0	1	1	0	0	1	0	0	0	1	0	160	160	90	90	0	0	non	1	pas contrôlée	0	0	0	0	0	0	0	0	0	0	0	1	F						0	0	0	Triplixam 5/2,5/5	Loortan Plus 100/12,5
2		P2	2015-10-28	55	55	1	1	0	0	1	1	0	0	0	0	1	0	170	170	100	100	0	0	non	1	pas contrôlée	0	0	0	0	0	0	0	0	0	0	0	1	LF	Hygroton	Vasexten 20	Loortan 100			1	1	1	Triplixam 10/2,5/5
2		P12	2016-03-02	60	60	1	1	0	0	1	1	1	0	0	0	2	0	150	150	90	90	0	0	non	1	pas contrôlée	0	0	0	0	0	0	0	0	0	0	0	1	F						0	0	0	Preterax 10/2,5	Micardis Plus 80/12,5
2		P11	2016-02-03	52	52	1	1	0	0	1	1	0	0	0	0	1	0	140	140	90	90	0	1	Oui	0	contrôlée	0	1	0	0	0	0	0	0	0	1	0	0	F						0	0	0	Triplixam 10/2,5/5	Zanicombo 20/10
2		P8	2015-12-08	74	74	0	0	1	1	1	1	1	0	0	0	2	0	130	130	80	80	0	1	Oui	0	contrôlée	0	1	0	0	1	0	1	1	1	0	0	0	LF	Amlodipine 10	Atenolol 100				1	1	0	Triplixam 10/2,5/10	Cozaar Plus 100/25
2		P1	2015-10-28	73	73	1	1	0	0	0	0	1	0	0	0	1	0	150	150	85	85	1	1	Oui	0	contrôlée	0	1	0	0	0	1	0	0	0	1	0	0	LF	Lasix P					1	0	0	Preterax
2		P4	2015-11-19	79	79	0	0	1	1	1	1	0	0	0	0	1	0	145	145	85	85	1	1	Oui	0	contrôlée	0	1	0	0	0	0	0	0	0	1	0	0	LF	Zestril 20	Felodipine 5				1	1	0	Triplixam 5/2,5/5
2		P10	2016-01-05	56	56	1	1	0	0	0	0	1	0	0	0	1	0	140	140	90	90	0	0	non	1	pas contrôlée	0	0	0	0	0	0	0	0	0	0	0	1	LF	Vasexten 10					1	0	0	Preterax 5/1,25
2		P2	2015-12-04	66	66	1	1	0	0	0	0	0	0	0	1	1	0	125	125	80	80	0	1	Oui	0	contrôlée	0	1	0	0	1	1	0	1	1	0	0	0	LF	Lisinopril 20					1	0	0	Nobiretic 5/25
2		P3	2015-12-07	74	74	1	1	0	0	1	1	1	1	1	0	3	0	120	120	80	80	0	1	Oui	0	contrôlée	0	1	0	0	1	0	1	1	1	0	0	0	L	Bisoprolol 10	Atacand 16				1	1	0
2		P7	2015-12-09	56	56	1	1	0	0	0	0	0	0	0	1	1	0	135	135	80	80	0	0	non	1	pas contrôlée	0	0	0	0	1	1	0	1	0	0	1	0	LF	Lercanidipine 20					1	0	0	Micardis Plus 80/25
2		P1	2015-12-04	67	67	1	1	0	0	0	0	1	0	0	0	1	0	130	130	80	80	0	1	Oui	0	contrôlée	0	1	0	0	1	1	0	1	1	0	0	0	L	Emconcor 5	Lasix				1	1	0
2		P6	2015-12-08	77	77	1	1	0	0	1	1	0	1	1	0	2	0	130	130	75	75	0	1	Oui	0	contrôlée	0	1	0	0	1	0	1	1	1	0	0	0	L	Emconcor 5	Burinex 1	Atacand 16			1	1	1
2		P11	2015-12-18	58	58	0	0	1	1	1	1	0	0	0	1	2	0	150	150	85	85	1	0	non	1	pas contrôlée	0	0	0	0	0	0	0	0	0	0	0	1	L	Olmetec 40	Moxonidine 0,2	Sotalol 160			1	1	1
2		P12	2015-12-18	66	66	1	1	0	0	1	1	0	1	1	0	2	0	150	150	80	80	1	0	non	1	pas contrôlée	0	0	0	0	0	0	1	0	0	0	0	1	L	Carvedilol 6,25	Coruno	Burinex	Amlor 5		1	1	1
2		P4	2015-12-07	59	59	1	1	0	0	0	0	0	0	0	1	1	0	155	155	85	85	1	0	non	1	pas contrôlée	0	0	0	0	0	1	0	0	0	0	0	1	LF	Zanidip 20	Candesartan 32				1	1	0	Nobiretic 5/12,5
2		P5	2015-12-08	47	47	1	1	0	0	0	0	0	0	0	1	1	0	135	135	80	80	0	0	non	1	pas contrôlée	0	0	0	0	1	1	0	1	0	0	1	0	LF	Amlor 5					1	0	0	Candesartan 16/12,5
2		P8	2015-12-10	70	70	1	1	0	0	0	0	0	0	0	1	1	0	146	146	80	80	1	0	non	1	pas contrôlée	0	0	0	0	0	1	0	0	0	0	0	1	LF	Nobiten 5					1	0	0	Losartan Plus 100/25
2		P10	2015-12-16	78	78	1	1	0	0	0	0	1	0	0	1	2	0	140	140	80	80	1	0	non	1	pas contrôlée	0	0	0	0	0	1	0	0	0	0	0	1	L	Emconcor 5	Lisinopril 20	Furosemide 40			1	1	1
2		P9	2015-12-15	66	66	1	1	0	0	1	1	0	0	0	0	1	0	130	130	75	75	0	1	Oui	0	contrôlée	0	1	0	0	1	0	1	1	1	0	0	0	LF	Zanidip 20					1	0	0	Loortan Plus 100/12,5
1		P11	2015-04-01	46	46	1	1	0	0	1	1	1	0	0	0	2	0	150	150	90	90	0	0	non	1	pas contrôlée	0	0	0	0	0	0	0	0	0	0	0	1	L	Zestril 20	Nobivolol 5	Amlor 5			1	1	1
1		P7	2015-03-09	55	55	1	1	0	0	0	0	1	0	0	0	1	0					0	0	non	1	pas contrôlée	0	0	0	0	0	0	0	0	0	0	0	1	F						0	0	0	Coveram 10/5
1		P8	2015-03-12							0	0	0	0	0	0	0	1					0	0	non	1	pas contrôlée	0	0	0	0	0	0	0	0	0	0	0	1	L	Zestril 20	Emconcor 10				1	1	0
1		P3	2015-02-06	80	80	0	0	1	1	0	0	0	1	1	0	1	0	160	160	80	80	1	0	non	1	pas contrôlée	0	0	0	0	0	1	0	0	0	0	0	1	F						0	0	0	Preterax 5/1,25
1		P10	2015-03-25	61	61	1	1	0	0	1	1	0	0	0	0	1	0	145	145	85	85	1	0	non	1	pas contrôlée	0	0	0	0	0	0	0	0	0	0	0	1	L	Lasix 40	Coversyl 10				1	1	0
1		P9	2015-03-25	52	52	0	0	1	1	0	0	1	0	0	0	1	0	180	180	105	105	0	0	non	1	pas contrôlée	0	0	0	0	0	0	0	0	0	0	0	1	LF	Nobiten					1	0	0	Coveram 10/10
1		P4	2015-03-02	77	77	1	1	0	0	0	0	1	1	1	0	2	0	160	160	90	90	0	0	non	1	pas contrôlée	0	0	0	0	0	0	0	0	0	0	0	1	LF	Nobiten					1	0	0	Coversyl Plus 5/1,25
1		P12	2015-04-03	83	83	1	1	0	0	1	1	1	0	0	0	2	0	155	155	60	60	1	0	non	1	pas contrôlée	0	0	0	0	0	0	1	0	0	0	0	1	LF	Bisoprolol 5					1	0	0	Co-Lisinopril 20/12,5
1		P2	2015-01-30	82	82	1	1	0	0	1	1	1	0	0	0	2	0	150	150	70	70	1	0	non	1	pas contrôlée	0	0	0	0	0	0	1	0	0	0	0	1	L	Tritace 10	Amlor 5				1	1	0
1		P1	2015-01-22	67	67	1	1	0	0	0	0	1	0	0	0	1	0	170	170	90	90	0	0	non	1	pas contrôlée	0	0	0	0	0	0	0	0	0	0	0	1	L	Emconcor 2,5	Coversyl 5				1	1	0
1		P6	2015-03-06	62	62	1	1	0	0	1	1	1	0	0	0	2	0	155	155	95	95	0	0	non	1	pas contrôlée	0	0	0	0	0	0	0	0	0	0	0	1	L	Ramipril 5	Vasexten 10				1	1	0
1		P5	2015-03-02	83	83	0	0	1	1	1	1	1	1	1	0	3	0	140	140	70	70	1	0	non	1	pas contrôlée	0	0	0	0	0	0	1	0	0	0	0	1	L	Amlodipine 5	Coversyl 5				1	1	0
2		P9	2016-05-12	72	72	0	0	1	1	1	1	0	0	0	0	1	0	130	130	80	80	0	1	Oui	0	contrôlée	0	1	0	0	1	0	1	1	1	0	0	0	L	Coversyl 5	Zanidip 10				1	1	0
2		P7	2016-03-07	82	82	1	1	0	0	0	0	1	0	0	0	1	0	140	140	80	80	1	1	Oui	0	contrôlée	0	1	0	0	0	1	0	0	0	1	0	0	L	Perindopril 8	Amlor 5				1	1	0
2	1	P11	2016-05-24	68	68	1	1	0	0	0	0	1	0	0	0	1	0	120	120	80	80	0	1	Oui	0	contrôlée	0	1	0	0	1	1	0	1	1	0	0	0	F						0	0	0	Coveram 10/5
2		P12	2016-06-01	60	60	0	0	1	1	0	0	0	0	0	0	0	1	150	150	80	80	1	0	non	1	pas contrôlée	0	0	0	1	0	0	0	0	0	0	0	1	L	Coversyl 10	Zanidip 10				1	1	0
2	1	P2	2016-01-05	82	82	1	1	0	0	0	0	0	0	0	0	0	1	150	150	90	90	0	0	non	1	pas contrôlée	0	0	0	0	0	0	0	0	0	0	0	1	LF	Cozaar 50					1	0	0	Cozaar Plus 50/12,5
2	1	P1	2016-01-05	62	62	1	1	0	0	0	0	0	0	0	0	0	1	140	140	90	90	0	1	Oui	0	contrôlée	1	0	0	0	0	0	0	0	0	1	0	0	F						0	0	0	Coveram 10/5
2		P5	2016-03-07	67	67	1	1	0	0	0	0	1	0	0	0	1	0	150	150	90	90	0	1	Oui	0	contrôlée	0	1	0	0	0	0	0	0	0	1	0	0	LF	Amlodipine 10	Emconcor 5				1	1	0	Coversyl Plus 10/2,5
2	1	P6	2016-03-07	75	75	1	1	0	0	0	0	0	0	0	0	0	1	130	130	80	80	0	1	Oui	0	contrôlée	1	0	1	1	0	0	0	1	1	0	0	0	LF	Sotalol 160	Moxonidine 0,2				1	1	0	Zanicombo 20/10
2		P3	2016-01-05	84	84	1	1	0	0	0	0	0	1	1	0	1	0	120	120	80	80	0	1	Oui	0	contrôlée	0	1	0	0	1	1	0	1	1	0	0	0	L	Amlor 5	Losartan 50				1	1	0
2	1	P4	2016-01-08	56	56	1	1	0	0	0	0	0	0	0	0	0	1	160	160	80	80	1	0	non	1	pas contrôlée	0	0	0	1	0	0	0	0	0	0	0	1	F						0	0	0	Coversyl Plus 10/2,5
2	1	P8	2016-04-06	84	84	1	1	0	0	0	0	0	0	0	0	0	1	135	135	80	80	0	1	Oui	0	contrôlée	1	0	1	1	0	0	0	1	1	0	0	0	F						0	0	0	Sevikar 40/10
2	1	P10	2016-05-13	66	66	1	1	0	0	0	0	1	0	0	0	1	0	145	145	80	80	1	1	Oui	0	contrôlée	0	1	0	0	0	1	0	0	0	1	0	0	F						0	0	0	Zanicombo 20/10
1		P12	2015-05-18	63	63	0	0	1	1	0	0	0	0	0	0	0	1	140	140	80	80	1	1	Oui	0	contrôlée	1	0	0	1	0	0	0	0	0	1	0	0	LF	Amlodipine 5					1	0	0	Co-Bisoprolol 10/25
1		P10	2015-05-06	60	60	0	0	1	1	0	0	1	0	0	0	1	0	150	150	85	85	1	0	non	1	pas contrôlée	0	0	0	0	0	1	0	0	0	0	0	1	LF	Aprovel 300					1	0	0	Co-Bisoprolol 10/25
1		P5	2015-03-24	91	91	0	0	1	1	1	1	1	0	0	0	2	0	135	135	85	85	0	1	Oui	0	contrôlée	0	1	0	0	1	0	0	0	0	1	0	0	L	Sotalol 80	Amlodipine 5				1	1	0
1		P7	2015-03-31	79	79	1	1	0	0	0	0	1	1	1	0	2	0					0	1	Oui	0	contrôlée	0	1	0	0	0	0	0	0	0	1	0	0	L	Dimitone 25	Accupril 40	Burinex 2,5			1	1	1
1		P11	2015-05-12	73	73	0	0	1	1	0	0	1	0	0	0	1	0	135	135	85	85	0	1	Oui	0	contrôlée	0	1	0	0	1	1	0	1	1	0	0	0	LF	Catapressan 150	Zestril 5				1	1	0	Co-Bisoprolol 10/25
1		P9	2015-04-17	54	54	0	0	1	1	0	0	0	0	0	0	0	1	130	130	70	70	0	1	Oui	0	contrôlée	1	0	1	1	0	0	0	1	1	0	0	0	F						0	0	0	Co-Aprovel 300
1		P6	2015-03-30	58	58	1	1	0	0	0	0	0	0	0	1	1	0	140	140	85	85	1	1	Oui	0	contrôlée	0	1	0	0	0	1	0	0	0	1	0	0	LF	Amlodipine 5					1	0	0	Co-Bisoprolol 10/25
1		P8	2015-04-02	71	71	0	0	1	1	0	0	0	0	0	0	0	1	130	130	80	80	0	1	Oui	0	contrôlée	1	0	1	1	0	0	0	1	1	0	0	0	LF	Perindopril 5					1	0	0	Co-Bisoprolol 10/25
1		P2	2015-02-26	72	72	1	1	0	0	0	0	1	0	0	0	1	0	130	130	80	80	0	1	Oui	0	contrôlée	0	1	0	0	1	1	0	1	1	0	0	0	L	Torasemide 10	Carvedilol 6,25	Aldactone 25			1	1	1
1		P1	2015-02-23	47	47	1	1	0	0	0	0	0	0	0	1	1	0	130	130	70	70	0	1	Oui	0	contrôlée	0	1	0	0	1	1	0	1	1	0	0	0	F						0	0	0	Coveram 5/10
1		P3	2015-03-05	65	65	1	1	0	0	0	0	0	0	0	1	1	0	125	125	80	80	0	1	Oui	0	contrôlée	0	1	0	0	1	1	0	1	1	0	0	0	LF	Indapamide 2,5	Catapressan				1	1	0	Tazko 5/5
1		P4	2015-03-13	80	80	0	0	1	1	0	0	1	0	0	0	1	0	130	130	70	70	0	1	Oui	0	contrôlée	0	1	0	0	1	1	0	1	1	0	0	0	LF	Amlodipine 5	Bisoprolol 10				1	1	0	Co-Enalapril 20/12,5
1		P3	2015-01-30	38	38	1	1	0	0	0	0	0	0	0	1	1	0	152	152	75	75	1	0	non	1	pas contrôlée	0	0	0	0	0	1	0	0	0	0	0	1	F						0	0	0	Preterax 5
1		P10	2015-02-03	57	57	1	1	0	0	1	1	0	0	0	0	1	0	137	137	86	86	0	1	Oui	0	contrôlée	0	1	0	0	1	0	0	0	0	1	0	0	LF	Vasexten 20					1	0	0	Coversyl Plus 10/2,5
1		P1	2015-01-27	61	61	0	0	1	1	0	0	0	0	0	1	1	0	124	124	76	76	0	1	Oui	0	contrôlée	0	1	0	0	1	1	0	1	1	0	0	0	LF	Bisoprolol 10					1	0	0	Coversyl Plus 10/2,5
1		P9	2015-02-03	86	86	1	1	0	0	0	0	0	0	0	0	0	1	138	138	82	82	0	1	Oui	0	contrôlée	1	0	1	1	0	0	0	1	1	0	0	0	F						0	0	0	Preterax 2,5
1		P6	2015-01-30	74	74	0	0	1	1	1	1	1	0	0	1	3	0	151	151	87	87	1	0	non	1	pas contrôlée	0	0	0	0	0	0	0	0	0	0	0	1	LF	Emconcor 2,5					1	0	0	Co-Aprovel 300/25
1		P4	2015-01-30	67	67	0	0	1	1	1	1	1	0	0	1	3	0	139	139	79	79	0	0	non	1	pas contrôlée	0	0	0	0	1	0	1	1	0	0	1	0	F						0	0	0	Preterax 10
1		P5	2015-01-30	71	71	0	0	1	1	1	1	0	0	0	1	2	0	108	108	69	69	0	1	Oui	0	contrôlée	0	1	0	0	1	0	1	1	1	0	0	0	LF	Nobiten 5					1	0	0	Belsar Plus 20/12,5
1		P11	2015-02-03	56	56	0	0	1	1	0	0	0	0	0	0	0	1	124	124	81	81	0	1	Oui	0	contrôlée	1	0	1	1	0	0	0	1	1	0	0	0	F						0	0	0	Emcoretic 5/12,5
1		P2	2015-01-30	57	57	0	0	1	1	0	0	0	0	0	0	0	1	140	140	85	85	1	1	Oui	0	contrôlée	1	0	0	1	0	0	0	0	0	1	0	0	F						0	0	0	Preterax 2,5
1		P12	2015-02-05	63	63	1	1	0	0	1	1	1	0	0	1	3	0	133	133	84	84	0	1	Oui	0	contrôlée	0	1	0	0	1	0	1	1	1	0	0	0	LF	Bisoprolol 10	Zanidip 10				1	1	0	Zestoretic 20/12,5
1		P8	2015-02-02	60	60	0	0	1	1	0	0	0	0	0	0	0	1	154	154	99	99	0	0	non	1	pas contrôlée	0	0	0	0	0	0	0	0	0	0	0	1	L	Coversyl 5	Tenormin 50				1	1	0
2		P3	2016-02-02	46	46	0	0	1	1	0	0	0	0	0	0	0	1	160	160	80	80	1	0	non	1	pas contrôlée	0	0	0	1	0	0	0	0	0	0	0	1	F						0	0	0	Co-Bisoprolol
2		P9	2016-04-14	63	63	0	0	1	1	1	1	1	1	1	0	3	0	160	160	80	80	1	0	non	1	pas contrôlée	0	0	0	0	0	0	1	0	0	0	0	1	L	Bisoprolol 5	Zestril 10	Lasix 40			1	1	1
2		P1	2016-01-15	69	69	0	0	1	1	1	1	1	0	0	0	2	0	170	170	80	80	1	1	Oui	0	contrôlée	0	1	0	0	0	0	1	0	0	1	0	0	LF	Amlor 10	Bisoprolol 5				1	1	0	Zestoretic 20/12,5
2		P6	2016-02-12	84	84	0	0	1	1	1	1	1	0	0	0	2	0	170	170	80	80	1	0	non	1	pas contrôlée	0	0	0	0	0	0	1	0	0	0	0	1	L	Zanidip 20	Zestril 20				1	1	0
2		P7	2016-04-14	78	78	0	0	1	1	0	0	0	1	1	0	1	0	160	160	80	80	1	0	non	1	pas contrôlée	0	0	0	0	0	1	0	0	0	0	0	1	F						0	0	0	Coversyl Plus 10/2,5
2		P8	2016-04-14	82	82	0	0	1	1	0	0	1	1	1	0	2	0	180	180	105	105	0	0	non	1	pas contrôlée	0	0	0	0	0	0	0	0	0	0	0	1	L	Bisoprolol 5	Furosemide 40				1	1	0
2		P10	2016-04-10	84	84	0	0	1	1	0	0	1	0	0	0	1	0	170	170	110	110	0	0	non	1	pas contrôlée	0	0	0	0	0	0	0	0	0	0	0	1	LF	Selozok 200					1	0	0	Aldactazine
2		P4		69	69	0	0	1	1	1	1	1	0	0	0	2	0	180	180	100	100	0	0	non	1	pas contrôlée	0	0	0	0	0	0	0	0	0	0	0	1	F						0	0	0	Coveram 10/10
2		P5	2016-02-12	76	76	0	0	1	1	0	0	0	0	0	0	0	1	180	180	100	100	0	0	non	1	pas contrôlée	0	0	0	0	0	0	0	0	0	0	0	1	L	Bisoprolol 5	Zanidip 10	Moxon			1	1	1
2		P11	2016-04-10	83	83	0	0	1	1	0	0	0	0	0	0	0	1	180	180	90	90	0	0	non	1	pas contrôlée	0	0	0	0	0	0	0	0	0	0	0	1	L	Zanidip 20	Lisinopril 20	Bisoprolol 5			1	1	1
2		P12	2016-04-10	78	78	0	0	1	1	1	1	1	0	0	0	2	0	170	170	100	100	0	0	non	1	pas contrôlée	0	0	0	0	0	0	0	0	0	0	0	1	LF	Nobiten 5					1	0	0	Exforge 160/10
2	1	P4	2016-01-25	60	60	1	1	0	0	1	1	0	0	0	0	1	0	140	140	80	80	1	1	Oui	0	contrôlée	0	1	0	0	0	0	1	0	0	1	0	0	LF	Bisoprolol 10					1	0	0	Sevikar HCT 40/10/25
2	1	P12	2016-02-16	76	76	0	0	1	1	1	1	0	0	0	0	1	0					0	0	non	0	contrôlée	0	0	0	0	0	0	0	0	0	0	0	1	LF	Bisoprolol 10					1	0	0	Coveram 10/5
2	1	P10	2016-02-09	71	71	1	1	0	0	0	0	0	0	0	0	0	1	130	130	90	90	0	1	Oui	0	contrôlée	1	0	1	0	0	0	0	0	0	1	0	0	LF	Bisoprolol 5					1	0	0	Sevikar HCT 40/10/12,5
2		P8	2016-01-18	70	70	1	1	0	0	0	0	0	0	0	1	1	0	136	136	90	90	0	1	Oui	0	contrôlée	0	1	0	0	1	0	0	0	0	1	0	0	L	Moxonidine 0,4	Zanidip 10	Bisoprolol 10			1	1	1
2	1	P1		60	60	1	1	0	0	1	1	0	0	0	0	1	0	138	138	88	88	0	1	Oui	0	contrôlée	0	1	0	0	1	0	0	0	0	1	0	0	LF	Coversyl 10					1	0	0	Lodoz 2,5/6,25
2	1	P3	2016-01-06	86	86	0	0	0	0	0	0	0	0	0	0	0	1	130	130	88	88	0	1	Oui	0	contrôlée	1	0	1	1	0	0	0	1	1	0	0	0	F						0	0	0	Exforge HCT 10/160/25	Lodoz 2,5/6,25
2		P2	2015-11-29	89	89	0	0	1	1	0	0	0	0	0	0	0	1	148	148	88	88	1	1	Oui	0	contrôlée	1	0	0	1	0	0	0	0	0	1	0	0	LF	Bisoprolol 10					1	0	0	Co-Aprovel 300/25
2	1	P9	2016-02-16	90	90	1	1	0	0	0	0	0	1	1	0	1	0	140	140	88	88	1	1	Oui	0	contrôlée	0	1	0	0	0	1	0	0	0	1	0	0	LF	Selozok 100					1	0	0	Sevikar HCT 40/10/25
2	1	P6	2016-02-18	72	72	1	1	0	0	0	0	0	0	0	1	1	0	140	140	70	70	1	1	Oui	0	contrôlée	0	1	0	0	0	1	0	0	0	1	0	0	LF	Sotalol 160					1	0	0	Triplixam 10/2,5/10
2	1	P7	2016-01-08	76	76	0	0	1	1	1	1	0	0	0	0	1	0	180	180	95	95	0	0	non	1	pas contrôlée	0	0	0	0	0	0	0	0	0	0	0	1	LF	Tenormin 100					1	0	0	Sevikar HCT 40/10/12,5
2	1	P5	2016-02-18	57	57	1	1	0	0	0	0	0	0	0	0	0	1	130	130	80	80	0	1	Oui	0	contrôlée	1	0	1	1	0	0	0	1	1	0	0	0	F						0	0	0	Forzaten HCT 40/10/12,5
2		P11	2016-01-20	82	82	0	0	1	1	0	0	0	0	0	0	0	1	170	170	100	100	0	0	non	1	pas contrôlée	0	0	0	0	0	0	0	0	0	0	0	1	L	Atacand 16	Amlor 5				1	1	0
1		P8	2015-08-19	59	59	1	1	0	0	0	0	0	0	0	0	0	1	130	130	80	80	0	1	Oui	0	contrôlée	1	0	1	1	0	0	0	1	1	0	0	0	F						0	0	0	Sevikar HCT
1		P10	2015-08-20	34	34	1	1	0	0	0	0	0	0	0	0	0	1	130	130	70	70	0	1	Oui	0	contrôlée	1	0	1	1	0	0	0	1	1	0	0	0	F						0	0	0	Kinzalkomb
1		P5	2015-08-18	76	76	1	1	0	0	1	1	0	0	0	0	1	0	190	190	100	100	0	0	non	1	pas contrôlée	0	0	0	0	0	0	0	0	0	0	0	1	LF	Emconcor 10	Moxonidine 0,4	Vasexten 20			1	1	1	Co-Aprovel 300/25
1		P11	2015-08-20	69	69	0	0	1	1	1	1	0	0	0	0	1	0	130	130	80	80	0	1	Oui	0	contrôlée	0	1	0	0	1	0	1	1	1	0	0	0	F						0	0	0	Coversyl Plus 5/1,25
1		P3	2015-08-17	43	43	1	1	0	0	0	0	0	0	0	0	0	1	150	150	90	90	0	0	non	1	pas contrôlée	0	0	0	0	0	0	0	0	0	0	0	1	L	Amlogal 10					1	0	0
1		P4	2015-08-18	52	52	0	0	1	1	0	0	0	0	0	0	0	1	120	120	80	80	0	1	Oui	0	contrôlée	1	0	1	1	0	0	0	1	1	0	0	0	F						0	0	0	Lodoz 5/6,25
1		P2	2015-08-17	62	62	1	1	0	0	0	0	0	0	0	0	0	1	120	120	80	80	0	1	Oui	0	contrôlée	1	0	1	1	0	0	0	1	1	0	0	0	F						0	0	0	Coveram 5/10
1		P12	2015-08-21	62	62					0	0	0	0	0	0	0	1	160	160	100	100	0	0	non	1	pas contrôlée	0	0	0	0	0	0	0	0	0	0	0	1	F						0	0	0	Lodoz 5/6,25
1		P9	2015-08-20	41	41	1	1	0	0	1	1	0	0	0	0	1	0	150	150	85	85	1	0	non	1	pas contrôlée	0	0	0	0	0	0	0	0	0	0	0	1	L	Zanidip 10	Aprovel 300				1	1	0
1		P1	2015-08-17	56	56	1	1	0	0	0	0	0	0	0	0	0	1	130	130	80	80	0	1	Oui	0	contrôlée	1	0	1	1	0	0	0	1	1	0	0	0	F						0	0	0	Exforge 10/160
1		P7	2015-08-19	40	40	0	0	1	1	0	0	0	0	0	0	0	1	120	120	80	80	0	1	Oui	0	contrôlée	1	0	1	1	0	0	0	1	1	0	0	0	L	Emconcor 5	Aldactone				1	1	0
1		P6	2015-08-19	65	65	1	1	0	0	0	0	0	0	0	0	0	1	130	130	80	80	0	1	Oui	0	contrôlée	1	0	1	1	0	0	0	1	1	0	0	0	F						0	0	0	Coversyl Plus 5/1,25
1		P3	2015-01-27	66	66	0	0	1	1	0	0	0	0	0	1	1	0	140	140	90	90	0	1	Oui	0	contrôlée	0	1	0	0	0	0	0	0	0	1	0	0	L	Isoten 10					1	0	0
1		P2	2015-01-27	29	29	1	1	0	0	0	0	0	0	0	1	1	0	120	120	80	80	0	1	Oui	0	contrôlée	0	1	0	0	1	1	0	1	1	0	0	0	LF	Nobiten 5	Moxonidine 0,2				1	1	0	Exforge HCT 10/160/12,5
1		P12	2015-03-06	67	67	1	1	0	0	1	1	0	0	0	0	1	0	130	130	80	80	0	1	Oui	0	contrôlée	0	1	0	0	1	0	1	1	1	0	0	0	L	Amlodipine 5					1	0	0
1		P4	2015-01-28	48	48	0	0	1	1	1	1	0	0	0	0	1	0	130	130	90	90	0	1	Oui	0	contrôlée	0	1	0	0	1	0	0	0	0	1	0	0	LF	Teveten 600					1	0	0	Tenoretic 100/25
1		P1	2015-01-23	59	59	1	1	0	0	0	0	0	0	0	1	1	0	130	130	80	80	0	1	Oui	0	contrôlée	0	1	0	0	1	1	0	1	1	0	0	0	LF	Bisoprolol 2,5					1	0	0	Coveram 10/5
1		P11	2015-03-05	47	47	1	1	0	0	0	0	0	0	0	1	1	0	130	130	80	80	0	1	Oui	0	contrôlée	0	1	0	0	1	1	0	1	1	0	0	0	L	Nobiten 5	Losartan 50				1	1	0
1		P8	2015-03-04	58	58	1	1	0	0	0	0	1	0	0	0	1	0	130	130	80	80	0	1	Oui	0	contrôlée	0	1	0	0	1	1	0	1	1	0	0	0	LF	Bisoprolol 10					1	0	0	Coveram 10/5
1		P5	2015-01-29	72	72	1	1	0	0	1	1	0	0	0	1	2	0	120	120	80	80	0	1	Oui	0	contrôlée	0	1	0	0	1	0	1	1	1	0	0	0	L	Bisoprolol 10					1	0	0
1		P6	2015-03-02	59	59	1	1	0	0	0	0	0	0	0	1	1	0	130	130	70	70	0	1	Oui	0	contrôlée	0	1	0	0	1	1	0	1	1	0	0	0	LF	Coversyl 10	Tenormin 100				1	1	0	Tenoretic 100/25
1		P7	2015-03-02	52	52					0	0	0	0	0	1	1	0	140	140	80	80	1	1	Oui	0	contrôlée	0	1	0	0	0	1	0	0	0	1	0	0	F						0	0	0	Preterax 2,5/0,625
1		P9	2015-03-04	55	55	0	0	1	1	0	0	0	0	0	1	1	0	140	140	80	80	1	1	Oui	0	contrôlée	0	1	0	0	0	1	0	0	0	1	0	0	L	Coversyl 5					1	0	0
1		P10	2015-03-04	79	79	0	0	1	1	0	0	0	0	0	1	1	0	150	150	100	100	0	0	non	1	pas contrôlée	0	0	0	0	0	0	0	0	0	0	0	1	F						0	0	0	Tenoretic 100/25
1		P4	2015-04-20	56	56	1	1	0	0	1	1	0	0	0	1	2	0	135	135	80	80	0	1	Oui	0	contrôlée	0	1	0	0	1	0	1	1	1	0	0	0	F						0	0	0	Co-Aprovel 300/25
1		P10	2015-05-28	51	51	1	1	0	0	0	0	0	0	0	0	0	1	125	125	60	60	0	1	Oui	0	contrôlée	1	0	1	1	0	0	0	1	1	0	0	0	F						0	0	0	Nobiretic 5/25
1		P7	2015-05-06	48	48	1	1	0	0	0	0	0	0	0	0	0	1	130	130	65	65	0	1	Oui	0	contrôlée	1	0	1	1	0	0	0	1	1	0	0	0	LF	Amlodipine 5					1	0	0	Coversyl Plus 10
1		P5	2015-04-30	42	42	1	1	0	0	0	0	0	0	0	1	1	0	170	170	90	90	0	0	non	1	pas contrôlée	0	0	0	0	0	0	0	0	0	0	0	1	L	Amlodipine 10	Nobiten 5				1	1	0
1		P2	2015-03-26	72	72	0	0	1	1	0	0	1	0	0	0	1	0	150	150	85	85	1	0	non	1	pas contrôlée	0	0	0	0	0	1	0	0	0	0	0	1	LF	Amlodipine 10					1	0	0	Aldactazine
1		P11	2015-06-01	70	70	0	0	1	1	0	0	0	0	0	0	0	1	135	135	85	85	0	1	Oui	0	contrôlée	1	0	1	1	0	0	0	1	1	0	0	0	F						0	0	0	Belsar Plus 40/12,5
1		P6	2015-04-30	60	60	0	0	1	1	1	1	0	0	0	0	1	0	135	135	85	85	0	1	Oui	0	contrôlée	0	1	0	0	1	0	0	0	0	1	0	0	F						0	0	0	Coveram 10/5
1		P3	2015-04-02	54	54	1	1	0	0	1	1	0	0	0	0	1	0	145	145	90	90	0	0	non	1	pas contrôlée	0	0	0	0	0	0	0	0	0	0	0	1	F						0	0	0	Coveram 10/10
1		P8	2015-05-20	73	73	0	0	1	1	1	1	0	0	0	0	1	0	125	125	85	85	0	1	Oui	0	contrôlée	0	1	0	0	1	0	0	0	0	1	0	0	F						0	0	0	Forzaten 20/5
1		P9	2015-05-22	82	82	1	1	0	0	0	0	1	0	0	0	1	0	150	150	90	90	0	0	non	1	pas contrôlée	0	0	0	0	0	0	0	0	0	0	0	1	F						0	0	0	Coveram 10/10
1		P12	2015-06-04	58	58	1	1	0	0	0	0	0	0	0	1	1	0	150	150	85	85	1	0	non	1	pas contrôlée	0	0	0	0	0	1	0	0	0	0	0	1	L	Amlodipine 5	Lisinopril 5				1	1	0
1		P1	2015-03-04	59	59	1	1	0	0	0	0	0	0	0	1	1	0	135	135	70	70	0	1	Oui	0	contrôlée	0	1	0	0	1	1	0	1	1	0	0	0	F						0	0	0	Coveram 10/10	Nobiretic 5/12,5
2		P5	2015-10-23	69	69	1	1	0	0	0	0	1	0	0	1	2	0	145	145	90	90	0	0	non	1	pas contrôlée	0	0	0	0	0	0	0	0	0	0	0	1	F						0	0	0	Coveram 10/10	Aldactazine
2		P9	2015-11-16	56	56	1	1	0	0	1	1	1	0	0	0	2	0	145	145	90	90	0	0	non	1	pas contrôlée	0	0	0	0	0	0	0	0	0	0	0	1	L	Zanidip 20	Nobiten 5				1	1	0
2		P2	2015-10-21	78	78	1	1	0	0	0	0	1	0	0	0	1	0	150	150	85	85	1	1	Oui	0	contrôlée	0	1	0	0	0	1	0	0	0	1	0	0	L	Cozaar 100	Vasexten 20				1	1	0
2		P8	2015-11-05	58	58	1	1	0	0	1	1	1	0	0	1	3	0	145	145	90	90	0	0	non	1	pas contrôlée	0	0	0	0	0	0	0	0	0	0	0	1	L	Vasexten 20	Bisoprolol 10				1	1	0
2		P4	2015-10-23	77	77	1	1	0	0	0	0	0	0	0	1	1	0	150	150	95	95	0	0	non	1	pas contrôlée	0	0	0	0	0	0	0	0	0	0	0	1	L	Emconcor 5	Amlor 5				1	1	0
2		P6	2015-11-04	80	80	1	1	0	0	0	0	1	0	0	1	2	0	160	160	85	85	1	0	non	1	pas contrôlée	0	0	0	0	0	1	0	0	0	0	0	1	F						0	0	0	Teveten Plus
2		P3	2015-10-21	72	72	1	1	0	0	0	0	1	0	0	1	2	0	160	160	90	90	0	1	Oui	0	contrôlée	0	1	0	0	0	0	0	0	0	1	0	0	L	Lortan 100	Zanidip 20				1	1	0
2		P1	2015-10-20	75	75	1	1	0	0	1	1	1	0	0	1	3	0	150	150	90	90	0	0	non	1	pas contrôlée	0	0	0	0	0	0	0	0	0	0	0	1	L	Bisoprolol 10	Progor 180				1	1	0
2		P11	2015-11-19	58	58	0	0	1	1	0	0	1	0	0	1	2	0	155	155	90	90	0	0	non	1	pas contrôlée	0	0	0	0	0	0	0	0	0	0	0	1	L	Emconcor 5	Amlor 10	Coversyl 5			1	1	1
2		P7	2015-11-04	60	60	0	0	1	1	0	0	1	0	0	1	2	0	160	160	90	90	0	0	non	1	pas contrôlée	0	0	0	0	0	0	0	0	0	0	0	1	L	Moxonidine 0,4	Nobiten 5				1	1	0
2		P10	2015-11-16	59	59	0	0	1	1	1	1	0	1	1	0	2	0	150	150	95	95	0	0	non	1	pas contrôlée	0	0	0	0	0	0	0	0	0	0	0	1	L	Vasexten 10	Bisoprolol 5				1	1	0
1		P12	2015-04-23	40	40					1	1	0	0	0	0	1	0	150	150	80	80	1	0	non	1	pas contrôlée	0	0	0	0	0	0	1	0	0	0	0	1	F						0	0	0	Triplixam
1		P3	2015-03-26	82	82	1	1	0	0	0	0	1	1	1	0	2	0	130	130	70	70	0	1	Oui	0	contrôlée	0	1	0	0	1	1	0	1	1	0	0	0	F						0	0	0	Amlodipine 5 + Lisinopril 20
1		P6	2015-03-27	65	65	0	0	1	1	0	0	0	0	0	0	0	1	130	130	80	80	0	1	Oui	0	contrôlée	1	0	1	1	0	0	0	1	1	0	0	0	L	Nobiten 5	Amlodipine 2,5				1	1	0
1		P5	2015-03-26	61	61	0	0	1	1	0	0	0	0	0	0	0	1	125	125	90	90	0	1	Oui	0	contrôlée	1	0	1	0	0	0	0	0	0	1	0	0	F						0	0	0	Coveram 10/10
1		P11	2015-04-23	62	62					1	1	1	0	0	0	2	0	130	130	80	80	0	1	Oui	0	contrôlée	0	1	0	0	1	0	1	1	1	0	0	0	L	Moxon 0,4	Nobiten 10	Coversyl 5			1	1	1
1		P2	2015-03-25	57	57	0	0	1	1	1	1	1	0	0	0	2	0	150	150	70	70	1	0	non	1	pas contrôlée	0	0	0	0	0	0	1	0	0	0	0	1	F						0	0	0	Coveram 5/5
1		P4	2015-03-26	76	76	0	0	1	1	1	1	1	0	0	0	2	0	125	125	85	85	0	1	Oui	0	contrôlée	0	1	0	0	1	0	0	0	0	1	0	0	F						0	0	0	Lisinopril 20 + Bisoprolol 5
1		P9	2015-04-22	60	60	1	1	0	0	0	0	0	0	0	0	0	1	160	160	100	100	0	0	non	1	pas contrôlée	0	0	0	0	0	0	0	0	0	0	0	1	L	Coversyl 5	Vasexten 10				1	1	0
1		P8	2015-03-30	60	60	0	0	1	1	0	0	0	0	0	0	0	1					0	0	non	1	pas contrôlée	0	0	0	0	0	0	0	0	0	0	0	1	LF	Nobiten 5	Amlor 5				1	1	0	Triplixam
1		P7	2015-03-30	60	60	0	0	1	1	1	1	0	0	0	0	1	0					0	1	Oui	0	contrôlée	0	1	0	0	0	0	0	0	0	1	0	0	F						0	0	0	Co-Lisinopril 20/12,5
1		P10	2015-04-22	50	50					0	0	0	0	0	0	0	1	150	150	95	95	0	0	non	0	contrôlée	0	0	0	0	0	0	0	0	0	0	0	1	F						0	0	0	Coveram 5/5
1		P1	2015-03-05	79	79	1	1	0	0	1	1	1	0	0	0	2	0	125	125	80	80	0	1	Oui	0	contrôlée	0	1	0	0	1	0	1	1	1	0	0	0	L	Coversyl 5					1	0	0
1		P11	2015-03-04	65	65	1	1	0	0	0	0	1	0	0	0	1	0	140	140	80	80	1	1	Oui	0	contrôlée	0	1	0	0	0	1	0	0	0	1	0	0	LF	Nobiten 5					1	0	0	Coveram 5/5
1		P6	2015-02-24	85	85	0	0	1	1	0	0	1	0	0	0	1	0	150	150	65	65	1	0	non	1	pas contrôlée	0	0	0	0	0	1	0	0	0	0	0	1	L	Nobiten 5	Lisinopril 20				1	1	0
1		P3	2015-02-23	64	64	1	1	0	0	0	0	1	0	0	0	1	0	130	130	85	85	0	1	Oui	0	contrôlée	0	1	0	0	1	1	0	1	1	0	0	0	F						0	0	0	Preterax 2,5/0,625
1		P1	2015-02-12	62	62	0	0	1	1	0	0	1	0	0	0	1	0	135	135	80	80	0	1	Oui	0	contrôlée	0	1	0	0	1	1	0	1	1	0	0	0	LF	Nobiten 5					1	0	0	Preterax 5/1,25
1		P12	2015-03-11	81	81	0	0	1	1	1	1	0	0	0	0	1	0	130	130	90	90	0	1	Oui	0	contrôlée	0	1	0	0	1	0	0	0	0	1	0	0	L	Amlor 5	Emconcor 5				1	1	0
1		P9	2015-03-03	70	70	0	0	1	1	1	1	1	0	0	0	2	0	130	130	80	80	0	1	Oui	0	contrôlée	0	1	0	0	1	0	1	1	1	0	0	0	LF	Nobiten 5					1	0	0	Forzaten HCT 40/10/25
1		P7	2015-02-25	69	69	0	0	1	1	0	0	1	0	0	0	1	0	140	140	80	80	1	1	Oui	0	contrôlée	0	1	0	0	0	1	0	0	0	1	0	0	LF	Bisoprolol 5					1	0	0	Zestoretic
1		P2	2015-02-19	7		0	0	1	1	1	1	1	0	0	0	2	0	130	130	80	80	0	1	Oui	0	contrôlée	0	1	0	0	1	0	1	1	1	0	0	0	L	Cozaar 50	Kredex 25				1	1	0
1		P5	2015-02-24	72	72	1	1	0	0	0	0	1	0	0	0	1	0	125	125	85	85	0	1	Oui	0	contrôlée	0	1	0	0	1	1	0	1	1	0	0	0	F						0	0	0	Coveram 10/10
1		P4	2015-02-21	53	53	1	1	0	0	0	0	1	0	0	0	1	0	180	180	100	100	0	0	non	1	pas contrôlée	0	0	0	0	0	0	0	0	0	0	0	1	L	Nobiten 5	Vasexten 20				1	1	0
1		P8	2015-03-02	61	61	0	0	1	1	0	0	1	0	0	0	1	0	140	140	90	90	0	0	non	1	pas contrôlée	0	0	0	0	0	0	0	0	0	0	0	1	L	Bisoprolol 5	Vasexten 20				1	1	0
1		P10	2015-03-03	83	83	1	1	0	0	0	0	1	0	0	0	1	0	120	120	80	80	0	1	Oui	0	contrôlée	0	1	0	0	1	1	0	1	1	0	0	0	F						0	0	0	Coveram 10/10
2		P8	2015-12-14	47	47	0	0	1	1	0	0	0	0	0	0	0	1	155	155	100	100	0	0	non	1	pas contrôlée	0	0	0	0	0	0	0	0	0	0	0	1	F						0	0	0	Nobiretic 5/12,5
2	1	P4	2015-12-04	66	66	1	1	0	0	0	0	0	0	0	0	0	1	120	120	60	60	0	1	Oui	0	contrôlée	1	0	1	1	0	0	0	1	1	0	0	0	F						0	0	0	Coveram 5/5
2		P11	2016-01-06	39	39	1	1	0	0	0	0	0	0	0	0	0	1	125	125	75	75	0	1	Oui	0	contrôlée	1	0	1	1	0	0	0	1	1	0	0	0	LF	Loortan 50					1	0	0	Aldactazine
2		P12	2016-01-06	72	72	1	1	0	0	1	1	0	0	0	1	2	0	135	135	80	80	0	1	Oui	0	contrôlée	0	1	0	0	1	0	1	1	1	0	0	0	L	Coversyl 5	Emconcor 2,5				1	1	0
2		P9	2016-01-04	43	43	0	0	1	1	0	0	0	0	0	0	0	1	140	140	90	90	0	0	non	1	pas contrôlée	0	0	0	0	0	0	0	0	0	0	0	1	L	Vasexten 10	Coversyl 5				1	1	0
2	1	P5	2015-12-06	43	43	0	0	1	1	0	0	0	0	0	0	0	1	120	120	70	70	0	1	Oui	0	contrôlée	1	0	1	1	0	0	0	1	1	0	0	0	F						0	0	0	Coversyl Plus 5
2		P10	2016-01-05	46	46	0	0	1	1	0	0	0	0	0	1	1	0	160	160	90	90	0	0	non	1	pas contrôlée	0	0	0	0	0	0	0	0	0	0	0	1	F						0	0	0	Coveram 5/5
2		P1	2015-11-23	81	81	0	0	1	1	0	0	0	0	0	0	0	1	150	150	90	90	0	1	Oui	1	pas contrôlée	1	0	0	0	0	0	0	0	0	1	0	0	L	Vasexten 10	Nobiten 5	Perindopril			1	1	1
2		P6	2015-12-08	63	63	0	0	1	1	1	1	0	0	0	0	1	0	130	130	80	80	0	1	Oui	0	contrôlée	0	1	0	0	1	0	1	1	1	0	0	0	LF	Nobiten 5					1	0	0	Accuretic 20/12,5
2	1	P3	2015-11-26	52	52	1	1	0	0	1	1	0	0	0	0	1	0	130	130	80	80	0	1	Oui	0	contrôlée	0	1	0	0	1	0	1	1	1	0	0	0	F						0	0	0	Coveram 10/10
2	1	P7	2015-12-10	47	47	1	1	0	0	0	0	0	0	0	0	0	1	125	125	80	80	0	1	Oui	0	contrôlée	1	0	1	1	0	0	0	1	1	0	0	0	F						0	0	0	Coveram 5/5
2	1	P2	2015-11-24	51	51	0	0	1	1	0	0	0	0	0	0	0	1	130	130	70	70	0	1	Oui	0	contrôlée	1	0	1	1	0	0	0	1	1	0	0	0	F						0	0	0	Triplixam 5/1,25/5
1		P12	2015-06-29	60	60	0	0	1	1	0	0	0	0	0	0	0	1	120	120	70	70	0	1	Oui	0	contrôlée	1	0	1	1	0	0	0	1	1	0	0	0	LF	Atenolol 50	Burinex 1				1	1	0	Aldactazine 25/15
1		P9	2015-06-29	63	63	1	1	0	0	0	0	1	0	0	0	1	0	130	130	80	80	0	1	Oui	0	contrôlée	0	1	0	0	1	1	0	1	1	0	0	0	F						0	0	0	Exforge 5/160
1		P3	2015-04-09	58	58	0	0	1	1	1	1	0	0	0	0	1	0	120	120	80	80	0	1	Oui	0	contrôlée	0	1	0	0	1	0	1	1	1	0	0	0	L	Atacand 16	Amlodipine 10	Atenolol 100			1	1	1
1		P5	2015-05-13	32	32	0	0	1	1	0	0	0	0	0	0	0	1	130	130	90	90	0	1	Oui	0	contrôlée	1	0	1	0	0	0	0	0	0	1	0	0	F						0	0	0	Preterax 2,5
1		P10	2015-06-29	51	51	0	0	1	1	0	0	0	1	1	0	1	0	130	130	80	80	0	1	Oui	0	contrôlée	0	1	0	0	1	1	0	1	1	0	0	0	F						0	0	0	Forzaten 20/5
1		P2	2015-05-15	83	83	0	0	1	1	1	1	0	1	1	0	2	0	130	130	70	70	0	1	Oui	0	contrôlée	0	1	0	0	1	0	1	1	1	0	0	0	LF	Atenolol 100					1	0	0	Forzaten 20/5
1		P1	2015-04-07	86	86	1	1	0	0	1	1	0	1	1	0	2	0	130	130	80	80	0	1	Oui	0	contrôlée	0	1	0	0	1	0	1	1	1	0	0	0	LF	Bisoprolol 5					1	0	0	Coversyl Plus 5/1,25
1		P11	2015-06-17	76	76	1	1	0	0	1	1	1	0	0	0	2	0	140	140	80	80	1	1	Oui	0	contrôlée	0	1	0	0	0	0	1	0	0	1	0	0	LF	Amlodipine 5					1	0	0	Lozartan Plus 100/25
1		P6	2015-03-27	83	83	1	1	0	0	1	1	1	0	0	0	2	0	140	140	90	90	0	0	non	1	pas contrôlée	0	0	0	0	0	0	0	0	0	0	0	1	F						0	0	0	Forzaten HCT 40/5/12,5
1		P7	2015-05-18	65	65	0	0	1	1	0	0	0	0	0	0	0	1	120	120	70	70	0	1	Oui	0	contrôlée	1	0	1	1	0	0	0	1	1	0	0	0	LF	Atenolol 50					1	0	0	Triplixam 10/2,5/5
1		P4	2015-05-13	73	73	0	0	1	1	0	0	0	0	0	0	0	1	130	130	70	70	0	1	Oui	0	contrôlée	1	0	1	1	0	0	0	1	1	0	0	0	LF	Burinex 5	Propranolol 40				1	1	0	Dytenzide
1		P8	2015-06-12	57	57	0	0	1	1	0	0	0	0	0	0	0	1	120	120	70	70	0	1	Oui	0	contrôlée	1	0	1	1	0	0	0	1	1	0	0	0	L	Atenolol 50	Amlodipine 5				1	1	0
1		P9	2015-02-19	58	58	1	1	0	0	1	1	1	0	0	0	2	0	180	180	80	80	1	0	non	1	pas contrôlée	0	0	0	0	0	0	1	0	0	0	0	1	L	Losartan 100	Emconcor 10				1	1	0
1		P12	2015-03-05	66	66	1	1	0	0	0	0	0	0	0	0	0	1	150	150	80	80	1	1	Oui	0	contrôlée	1	0	0	1	0	0	0	0	0	1	0	0	L	Bisoprolol 5	Fludex				1	1	0
1		P11	2015-03-05	54	54					0	0	0	0	0	0	0	1	170	170	90	90	0	0	non	1	pas contrôlée	0	0	0	0	0	0	0	0	0	0	0	1	F						0	0	0	Coversyl Plus
1		P2	2015-02-23	56	56	0	0	1	1	1	1	0	0	0	0	1	0	140	140	80	80	1	1	Oui	0	contrôlée	0	1	0	0	0	0	1	0	0	1	0	0	F						0	0	0	Co-Bisoprolol 10
1		P8	2015-03-03	73	73	1	1	0	0	0	0	1	0	0	0	1	0	150	150	80	80	1	1	Oui	0	contrôlée	0	1	0	0	0	1	0	0	0	1	0	0	L	Losartan 100	Bisoprolol 10				1	1	0
1		P7	2015-03-02	58	58					0	0	0	0	0	0	0	1	140	140	70	70	1	1	Oui	0	contrôlée	1	0	0	1	0	0	0	0	0	1	0	0	F						0	0	0	Emcoretic 10
1		P4	2015-02-24	52	52	0	0	1	1	1	1	0	0	0	0	1	0	150	150	80	80	1	1	Oui	0	contrôlée	0	1	0	0	0	0	1	0	0	1	0	0	LF	Vasexten 20					1	0	0	Coveram 10/10
1		P5	2015-02-24	47	47	1	1	0	0	1	1	0	0	0	0	1	0	150	150	90	90	0	1	Oui	0	contrôlée	0	1	0	0	0	0	0	0	0	1	0	0	F						0	0	0	Co-Valsartan
1		P10	2015-03-04	62	62	1	1	0	0	0	0	0	0	0	0	0	1	140	140	80	80	1	1	Oui	0	contrôlée	1	0	0	1	0	0	0	0	0	1	0	0	F						0	0	0	Lodoz 5
1		P1	2015-02-20	42	42	0	0	1	1	0	0	0	0	0	0	0	1	145	145	80	80	1	1	Oui	0	contrôlée	1	0	0	1	0	0	0	0	0	1	0	0	F						0	0	0	Lodoz 2,5
1		P6	2015-03-02	664	66					0	0	0	0	0	0	0	1	140	140	90	90	0	1	Oui	0	contrôlée	1	0	0	0	0	0	0	0	0	1	0	0	L	Bisoprolol 10	Amlor 5				1	1	0
1		P3	2015-02-23	55	55	0	0	1	1	0	0	0	0	0	0	0	1	160	160	100	100	0	0	non	1	pas contrôlée	0	0	0	0	0	0	0	0	0	0	0	1	L	Fludex	Bisoprolol 10				1	1	0
1		P7	2015-03-17	65	65	0	0	1	1	0	0	1	0	0	0	1	0	150	150	90	90	0	0	non	1	pas contrôlée	0	0	0	0	0	0	0	0	0	0	0	1	L	Bisoprolol 10	Amlodipine 5				1	1	0
1		P12	2015-04-09							0	0	0	0	0	0	0	1	135	135	80	80	0	1	Oui	0	contrôlée	1	0	1	1	0	0	0	1	1	0	0	0	L	Coversyl 5	Tenormin 50				1	1	0
1		P4	2015-03-09	38	38	1	1	0	0	0	0	1	0	0	0	1	0	150	150	90	90	0	0	non	1	pas contrôlée	0	0	0	0	0	0	0	0	0	0	0	1	L	Coversyl 5	Bisoprolol 10				1	1	0
1		P6	2015-03-09	77	77	1	1	0	0	0	0	1	0	0	0	1	0	150	150	90	90	0	0	non	1	pas contrôlée	0	0	0	0	0	0	0	0	0	0	0	1	L	Fludex	Amlodipine 5				1	1	0
1		P8	2015-03-10	50	50	0	0	1	1	0	0	0	0	0	0	0	1	170	170	95	95	0	0	non	1	pas contrôlée	0	0	0	0	0	0	0	0	0	0	0	1	LF	Progor 240					1	0	0	Co-Bisoprolol 5
1		P11	2015-04-06							1	1	1	0	0	0	2	0	130	130	80	80	0	1	Oui	0	contrôlée	0	1	0	0	1	0	1	1	1	0	0	0	F						0	0	0	Coveram 10/10
1		P9	2015-03-09	69	69	0	0	1	1	0	0	1	0	0	0	1	0	155	155	90	90	0	0	non	1	pas contrôlée	0	0	0	0	0	0	0	0	0	0	0	1	LF	Emconcor 10					1	0	0	Preterax 10
1		P3	2015-03-12							0	0	0	0	0	0	0	1	160	160	90	90	0	0	non	1	pas contrôlée	0	0	0	0	0	0	0	0	0	0	0	1	L	?	Coversyl 5				1	1	0
1		P1	2015-03-09	69	69	1	1	0	0	0	0	0	0	0	0	0	1	160	160	90	90	0	0	non	1	pas contrôlée	0	0	0	0	0	0	0	0	0	0	0	1	L	Nobiten	Vasexten				1	1	0
1		P2	2015-03-09	62	62	0	0	1	1	0	0	1	0	0	0	1	0	155	155	60	60	1	0	non	1	pas contrôlée	0	0	0	0	0	1	0	0	0	0	0	1	L	Emconcor 5	Amlodipine 5				1	1	0
1		P10	2015-03-23	54	54	0	0	1	1	0	0	0	0	0	0	0	1	170	170	100	100	0	0	non	1	pas contrôlée	0	0	0	0	0	0	0	0	0	0	0	1	L	Tenormin	Fludex				1	1	0
1		P5	2015-03-10	53	53	0	0	1	1	0	0	0	0	0	0	0	1	166	166	90	90	0	0	non	1	pas contrôlée	0	0	0	0	0	0	0	0	0	0	0	1	L	Bisoprolol 5	Coversyl 5				1	1	0
2		P2	2015-11-26	62	62	0	0	1	1	0	0	0	0	0	0	0	1	142	142	84	84	1	1	Oui	0	contrôlée	1	0	0	1	0	0	0	0	0	1	0	0	F						0	0	0	Co-Bisoprolol 10/25
2		P6	2015-12-03	75	75	1	1	0	0	1	1	0	0	0	0	1	0	125	125	60	60	0	1	Oui	0	contrôlée	0	1	0	0	1	0	1	1	1	0	0	0	L	Burinex 1	Aldactone 25	Coversyl 5			1	1	1
2		P3	2015-12-02	71	71	0	0	1	1	0	0	0	0	0	0	0	1	125	125	85	85	0	1	Oui	0	contrôlée	1	0	1	1	0	0	0	1	1	0	0	0	L	Atenolol 100	Indapamide 2,5				1	1	0
2	1	P12	2015-12-08	78	78	0	0	1	1	0	0	0	0	0	0	0	1	140	140	80	80	1	1	Oui	0	contrôlée	1	0	0	1	0	0	0	0	0	1	0	0	F						0	0	0	Coversyl Plus 5/1,25
2		P7	2015-12-04	92	92	0	0	1	1	0	0	1	1	1	0	2	0	130	130	80	80	0	1	Oui	0	contrôlée	0	1	0	0	1	1	0	1	1	0	0	0	L	Metoprolol 100	Perindopril 8				1	1	0
2	1	P4	2015-12-03	78	78					0	0	0	0	0	0	0	1	125	125	80	80	0	1	Oui	0	contrôlée	1	0	1	1	0	0	0	1	1	0	0	0	F						0	0	0	Cozaar Plus 50/12,5
2	1	P10	2015-12-07	80	80	1	1	0	0	1	1	0	0	0	0	1	0	120	120	75	75	0	1	Oui	0	contrôlée	0	1	0	0	1	0	1	1	1	0	0	0	F						0	0	0	Teveten Plus 600/12,5
2		P11	2015-12-07	88	88	1	1	0	0	0	0	1	0	0	0	1	0	110	110	75	75	0	1	Oui	0	contrôlée	0	1	0	0	1	1	0	1	1	0	0	0	L	Emconcor 5	Zanidip 10				1	1	0
2		P8	2015-12-04	77	77	1	1	0	0	1	1	0	0	0	0	1	0	140	140	70	70	1	1	Oui	0	contrôlée	0	1	0	0	0	0	1	0	0	1	0	0	LF	Sotalol					1	0	0	Belsar Plus 20/12,5
2		P5	2015-12-03	73	73	1	1	0	0	1	1	0	0	0	0	1	0	150	150	80	80	1	0	non	1	pas contrôlée	0	0	0	0	0	0	1	0	0	0	0	1	LF	Bisoprolol 5					1	0	0	Sevikar 40/5
2		P1	2015-11-25	84	84	0	0	1	1	0	0	0	0	0	0	0	1	136	136	84	84	0	1	Oui	0	contrôlée	1	0	1	1	0	0	0	1	1	0	0	0	LF	Zanidip 10					1	0	0	Co-Bisoprolol 10/25
2		P9	2015-12-04	69	69	0	0	1	1	0	0	1	0	0	0	1	0	160	160	95	95	0	0	non	1	pas contrôlée	0	0	0	0	0	0	0	0	0	0	0	1	L	Atenolol 25	Perindopril 8				1	1	0
1		P10	2015-03-24	82	82	0	0	1	1	0	0	1	0	0	0	1	0	165	165	95	95	0	0	non	1	pas contrôlée	0	0	0	0	0	0	0	0	0	0	0	1	LF	Zanidip 10	Burinex 1	Coruno 16			1	1	1	Zanicombo
1		P6	2015-03-19	68	68	1	1	0	0	0	0	0	0	0	0	0	1	125	125	60	60	0	1	Oui	0	contrôlée	1	0	1	1	0	0	0	1	1	0	0	0	LF	Coversyl 10					1	0	0	Tenoretic 50
1		P3	2015-03-16	84	84	0	0	1	1	1	1	0	0	0	0	1	0	125	125	75	75	0	1	Oui	0	contrôlée	0	1	0	0	1	0	1	1	1	0	0	0	L	Aldactone 50	Furosemide 20	Nobiten 5			1	1	1
1		P1	2015-03-06	78	78	0	0	1	1	1	1	1	0	0	0	2	0	120	120	75	75	0	1	Oui	0	contrôlée	0	1	0	0	1	0	1	1	1	0	0	0	L	Diovane 80	Coruno 16				1	1	0
1		P5	2015-03-17	72	72	0	0	1	1	1	1	1	0	0	0	2	0	135	135	80	80	0	1	Oui	0	contrôlée	0	1	0	0	1	0	1	1	1	0	0	0	LF	Coruno 16	Burinex 5				1	1	0	Coveram 10/5
1		P9	2015-03-23	80	80	1	1	0	0	1	1	1	0	0	0	2	0	115	115	65	65	0	1	Oui	0	contrôlée	0	1	0	0	1	0	1	1	1	0	0	0	LF	Kredex 25					1	0	0	Co-Diovane 80/25
1		P7	2015-03-19	67	67	1	1	0	0	1	1	0	0	0	0	1	0	150	150	85	85	1	0	non	1	pas contrôlée	0	0	0	0	0	0	0	0	0	0	0	1	L	Belsar 20	Nobiten 5				1	1	0
1		P4	2015-03-17	60	60	1	1	0	0	1	1	1	0	0	0	2	0	130	130	70	70	0	1	Oui	0	contrôlée	0	1	0	0	1	0	1	1	1	0	0	0	F						0	0	0	Coveram 10/5
1		P12	2015-03-30	66	66	1	1	0	0	0	0	0	0	0	0	0	1	135	135	65	65	0	1	Oui	0	contrôlée	1	0	1	1	0	0	0	1	1	0	0	0	L	Coversyl 5	Hygroton 50	Vasexten 20			1	1	1
1		P8	2015-03-19	76	76	?		?		1	1	0	0	0	0	1	0	130	130	70	70	0	1	Oui	0	contrôlée	0	1	0	0	1	0	1	1	1	0	0	0	L	Coversyl 10					1	0	0
1		P11	2015-03-24	57	57	0	0	1	1	0	0	0	0	0	0	0	1	130	130	70	70	0	1	Oui	0	contrôlée	1	0	1	1	0	0	0	1	1	0	0	0	F						0	0	0	Coveram 10/10
1		P2	2015-03-13	59	59	0	0	1	1	0	0	1	0	0	0	1	0	130	130	80	80	0	1	Oui	0	contrôlée	0	1	0	0	1	1	0	1	1	0	0	0	F						0	0	0	Sevikar 20/5
1		P6	2015-03-12	62	62	1	1	0	0	0	0	0	0	0	0	0	1	120	120	70	70	0	1	Oui	0	contrôlée	1	0	1	1	0	0	0	1	1	0	0	0	L	Tritace 10	Amlor 5				1	1	0
1		P4	2015-03-06	80	80	1	1	0	0	0	0	1	0	0	0	1	0	140	140	70	70	1	0	non	1	pas contrôlée	0	0	0	0	0	1	0	0	0	0	0	1	LF	Bisoprolol					1	0	0	Belsar Plus
1		P10	2015-03-16							0	0	1	0	0	0	1	0	140	140	80	80	1	1	Oui	0	contrôlée	0	1	0	0	0	1	0	0	0	1	0	0	L	Renitec 20	Amlor 5				1	1	0
1		P2	2015-03-05	73	73	0	0	1	1	1	1	0	0	0	0	1	0	140	140	90	90	0	0	non	1	pas contrôlée	0	0	0	0	0	0	0	0	0	0	0	1	F						0	0	0	Co-Bisoprolol
1		P12	2015-03-20							0	0	1	0	0	0	1	0	150	150	80	80	1	0	non	1	pas contrôlée	0	0	0	0	0	1	0	0	0	0	0	1	F		Bisoprolol				0	1	0	Coveram
1		P8	2015-03-12	85	85	1	1	0	0	0	0	1	0	0	0	1	0	120	120	80	80	0	1	Oui	0	contrôlée	0	1	0	0	1	1	0	1	1	0	0	0	LF	Bisoprolol 5					1	0	0	Coveram 10/5
1		P3	2015-03-05	60	60	1	1	0	0	1	1	0	0	0	0	1	0	120	120	80	80	0	1	Oui	0	contrôlée	0	1	0	0	1	0	1	1	1	0	0	0	L	Valsartan	Fludex				1	1	0
1		P11	2015-03-18							1	1	0	0	0	0	1	0	120	120	70	70	0	1	Oui	0	contrôlée	0	1	0	0	1	0	1	1	1	0	0	0	L	Coversyl	Amlor 10				1	1	0
1		P9	2015-03-13	68	68	0	0	1	1	0	0	0	0	0	1	1	0	120	120	70	70	0	1	Oui	0	contrôlée	0	1	0	0	1	1	0	1	1	0	0	0	L	Captopril 20	Fludex				1	1	0
1		P1	2015-03-02	62	62	0	0	1	1	1	1	0	0	0	0	1	0	120	120	70	70	0	1	Oui	0	contrôlée	0	1	0	0	1	0	1	1	1	0	0	0	F						0	0	0	Coversyl Plus
1		P5	2015-03-09	58	58	1	1	0	0	0	0	1	0	0	0	1	0	150	150	80	80	1	0	non	1	pas contrôlée	0	0	0	0	0	1	0	0	0	0	0	1	F						0	0	0	Coveram 10/5
1		P7	2015-03-12	62	62	1	1	0	0	0	0	0	0	0	0	0	1	160	160	90	90	0	0	non	1	pas contrôlée	0	0	0	0	0	0	0	0	0	0	0	1	L	Bisoprolol 5	Olmetec	Amlodipine 5			1	1	1
1		P11	2015-06-02	59	59	0	0	1	1	1	1	0	0	0	0	1	0	130	130	75	75	0	1	Oui	0	contrôlée	0	1	0	0	1	0	1	1	1	0	0	0	F						0	0	0	Exforge HCT
1		P2	2015-04-29	57	57	1	1	0	0	1	1	0	0	0	0	1	0	120	120	80	80	0	1	Oui	0	contrôlée	0	1	0	0	1	0	1	1	1	0	0	0	F						0	0	0	Perindopril 10 + Indapamide 2,5
1		P6	2015-05-19	68	68	1	1	0	0	1	1	0	0	0	0	1	0	135	135	85	85	0	1	Oui	0	contrôlée	0	1	0	0	1	0	0	0	0	1	0	0	L	Zestril 20	Zanidip 10	Fludex			1	1	1
1		P7	2015-05-21	67	67	0	0	1	1	0	0	1	0	0	0	1	0	145	145	80	80	1	0	non	1	pas contrôlée	0	0	0	0	0	1	0	0	0	0	0	1	F						0	0	0	Amlodipine 10 + Perindopril 10
1		P12	2015-06-03	63	63	0	0	1	1	1	1	0	0	0	0	1	0	150	150	90	90	0	0	non	1	pas contrôlée	0	0	0	0	0	0	0	0	0	0	0	1	F						0	0	0	Candesartan 16 + Hydrochlorothiazide 12,5
1		P9	2015-05-25	58	58	1	1	0	0	1	1	0	0	0	0	1	0	130	130	75	75	0	1	Oui	0	contrôlée	0	1	0	0	1	0	1	1	1	0	0	0	L	Tritace 10	Vasexten 10	Indapamide 2,5			1	1	1
1		P5	2015-05-13	31	31	1	1	0	0	0	0	0	0	0	0	0	1	125	125	70	70	0	1	Oui	0	contrôlée	1	0	1	1	0	0	0	1	1	0	0	0	F						0	0	0	Bisoprolol 2,5/HCT 6,25
1		P8	2015-05-22	62	62	1	1	0	0	0	0	0	0	0	0	0	1	125	125	65	65	0	1	Oui	0	contrôlée	1	0	1	1	0	0	0	1	1	0	0	0	F						0	0	0	Olmesartan 40 + Hydrochlorothiazide 25
1		P10	2015-05-26	47	47	1	1	0	0	0	0	0	0	0	0	0	1	120	120	75	75	0	1	Oui	0	contrôlée	1	0	1	1	0	0	0	1	1	0	0	0	F						0	0	0	Bisoprolol 5 + Hydrochlorothiazide6,25
1		P3	2015-05-04	65	65	0	0	1	1	1	1	0	0	0	0	1	0	125	125	75	75	0	1	Oui	0	contrôlée	0	1	0	0	1	0	1	1	1	0	0	0	L	Zanidip 10	Coversyl 10				1	1	0
1		P4	2015-05-04	61	61	1	1	0	0	0	0	0	0	0	0	0	1	130	130	80	80	0	1	Oui	0	contrôlée	1	0	1	1	0	0	0	1	1	0	0	0	F						0	0	0	Irbesartan 300 + Hydrochlorothiazide 25
1		P1	2015-04-28	58	58	0	0	1	1	0	0	0	0	0	0	0	1	130	130	80	80	0	1	Oui	0	contrôlée	1	0	1	1	0	0	0	1	1	0	0	0	F						0	0	0	Olmesartan 40 + Hydrochlorothiazide 12,5
1		P10	2015-06-15	59	59	0	0	1	1	0	0	0	0	0	0	0	1	140	140	100	100	0	0	non	1	pas contrôlée	0	0	0	0	0	0	0	0	0	0	0	1	L	Coversyl 5	Amlodipine 10				1	1	0
1		P11	2015-08-07	69	69	1	1	0	0	0	0	0	0	0	0	0	1	155	155	95	95	0	0	non	1	pas contrôlée	0	0	0	0	0	0	0	0	0	0	0	1	L	Amlodipine 5	Emconcor 2,5				1	1	0
1		P12	2015-08-17	69	69	0	0	1	1	0	0	0	0	0	0	0	1	?		?		0	0	non	1	pas contrôlée	0	0	0	0	0	0	0	0	0	0	0	1	L	Amlodipine 5	Olmetec 40				1	1	0
1		P5	2015-05-04	41	41	1	1	0	0	0	0	0	0	0	0	0	1	170	170	100	100	0	0	non	1	pas contrôlée	0	0	0	0	0	0	0	0	0	0	0	1	F						0	0	0	Coveram 10/10	Aldactazine
1		P8	2015-05-19	57	57	1	1	0	0	1	1	0	0	0	0	1	0	150	150	90	90	0	0	non	1	pas contrôlée	0	0	0	0	0	0	0	0	0	0	0	1	LF	Amlodipine 5	Coversyl 5				1	1	0	Co-Bisoprolol 5/12,5
1		P3	2015-04-25	53	53	1	1	0	0	0	0	0	0	0	0	0	1	135	135	100	100	0	0	non	1	pas contrôlée	0	0	1	0	0	0	0	0	0	0	0	1	LF	Amlodipine 10					1	0	0	Atenolol 100 + Chlortalidone 25
1		P4	2015-04-24	69	69	1	1	0	0	0	0	1	0	0	0	1	0	160	160	80	80	1	0	non	1	pas contrôlée	0	0	0	0	0	1	0	0	0	0	0	1	L	Amlodipine 10	Tritace 5				1	1	0
1		P2	2015-04-09	53	53	1	1	0	0	0	0	0	0	0	0	0	1	170	170	90	90	0	0	non	1	pas contrôlée	0	0	0	0	0	0	0	0	0	0	0	1	L	Emconcor 2,5	Amlodipine 5				1	1	0
1		P9	2015-06-12	64	64	1	1	0	0	0	0	0	0	0	0	0	1	150	150	95	95	0	0	non	1	pas contrôlée	0	0	0	0	0	0	0	0	0	0	0	1	F						0	0	0	Co-Bisoprolol 10/25
1		P7	2015-05-18	56	56	1	1	0	0	0	0	0	0	0	0	0	1	160	160	100	100	0	0	non	1	pas contrôlée	0	0	0	0	0	0	0	0	0	0	0	1	L	Amlodipine 5	Coversyl 5				1	1	0
1		P6	2015-05-08	47	47	1	1	0	0	1	1	0	0	0	0	1	0	140	140	105	105	0	0	non	1	pas contrôlée	0	0	0	0	0	0	0	0	0	0	0	1	F						0	0	0	Preterax 10
1		P1	2015-03-20	76	76	1	1	0	0	0	0	0	0	0	0	0	1	160	160	80	80	1	0	non	1	pas contrôlée	0	0	0	1	0	0	0	0	0	0	0	1	L	Coversyl 5	Amlodipine 5				1	1	0
2		P12	2016-08-03	67	67	0	0	1	1	1	1	0	0	0	0	1	0	140	140	70	70	1	1	Oui	0	contrôlée	0	1	0	0	0	0	1	0	0	1	0	0	L	Moxon 0,4	Amlodipine 5				1	1	0
2	1	P1	1900-01-02	58	58	0	0	1	1	0	0	0	0	0	0	0	1	130	130	70	70	0	1	Oui	0	contrôlée	1	0	1	1	0	0	0	1	1	0	0	0	F						0	0	0	Forzaten HCT 20/5/12,5
2	1	P10	2016-08-02	57	57	1	1	0	0	1	1	0	0	0	0	1	0	130	130	70	70	0	1	Oui	0	contrôlée	0	1	0	0	1	0	1	1	1	0	0	0	F						0	0	0	Nobiretic 5/12,5	Micardis Plus 80/12,5
2		P11	2016-08-02	63	63	1	1	0	0	0	0	1	0	0	0	1	0	150	150	90	90	0	0	non	1	pas contrôlée	0	0	0	0	0	0	0	0	0	0	0	1	L	Lisinopril 5	Amlodipine 5				1	1	0
2		P8	2016-05-24	73	73	0	0	1	1	0	0	0	0	0	0	0	1	130	130	70	70	0	1	Oui	0	contrôlée	1	0	1	1	0	0	0	1	1	0	0	0	LF	Emconcor mitis 5					1	0	0	Co-Valsartan 160/12,5
2	1	P5	2016-05-18	63	63	1	1	0	0	0	0	1	0	0	1	2	0					0	1	Oui	0	contrôlée	0	1	0	0	0	0	0	0	0	1	0	0	L	Kredex 6,25	Loortan 100				1	1	0
2	1	P7	2016-05-20	64	64	1	1	0	0	0	0	0	0	0	1	1	0	140	140	80	80	1	1	Oui	0	contrôlée	0	1	0	0	0	1	0	0	0	1	0	0	LF	Indapamide 2,5	? 'retard 5				1	1	0	Co-Aprovel 300/12,5
2		P6	2016-05-18	80	80	1	1	0	0	0	0	1	0	0	0	1	0	120	120	70	70	0	1	Oui	0	contrôlée	0	1	0	0	1	1	0	1	1	0	0	0	F						0	0	0	Emcoretic 10/12,5
2		P4	2016-05-16	53	53	1	1	0	0	0	0	0	0	0	0	0	1	140	140	70	70	1	1	Oui	0	contrôlée	1	0	0	1	0	0	0	0	0	1	0	0	L	Zanidip 20	Kredex 6,25				1	1	0
2	1	P3	2016-01-29	79	79	1	1	0	0	0	0	1	0	0	0	1	0	110	110	90	90	0	1	Oui	0	contrôlée	0	1	0	0	1	0	0	0	0	1	0	0	F						0	0	0	Forzaten HCT 40/5/25
2	1	P2	2016-01-28	74	74	0	0	1	1	1	1	0	0	0	0	1	0	120	120	80	80	0	1	Oui	0	contrôlée	0	1	0	0	1	0	1	1	1	0	0	0	F						0	0	0	Olmetec Plus 20/12,5	Tenoretic 100/25
2		P9	2016-05-30	66	66	0	0	1	1	1	1	0	0	0	0	1	0	140	140	80	80	1	1	Oui	0	contrôlée	0	1	0	0	0	0	1	0	0	1	0	0	L	Coversyl 5	Amlodipine 5				1	1	0
2		P12	2015-12-17	86	86	1	1	0	0	1	1	1	0	0	1	3	0	130	130	65	65	0	1	Oui	0	contrôlée	0	1	0	0	1	0	1	1	1	0	0	0	L	Coversyl 10	Emconcor mitis 5				1	1	0
2		P5	2015-12-14	62	62	1	1	0	0	1	1	0	0	0	0	1	0	135	135	70	70	0	1	Oui	0	contrôlée	0	1	0	0	1	0	1	1	1	0	0	0	LF	Cozaar 100					1	0	0	Co-Bisoprolol 5/12,5
2		P10	2015-12-16	70	70	0	0	1	1	1	1	1	0	0	0	2	0	130	130	70	70	0	1	Oui	0	contrôlée	0	1	0	0	1	0	1	1	1	0	0	0	L	Bisoprolol 10	Loortan 100				1	1	0
2		P6	2015-12-14	73	73	1	1	0	0	0	0	1	0	0	0	1	0	125	125	80	80	0	1	Oui	0	contrôlée	0	1	0	0	1	1	0	1	1	0	0	0	L	Emconcor 10	Tritace 5				1	1	0
2		P3	2015-12-14	77	77	0	0	1	1	0	0	0	0	0	1	1	0	140	140	60	60	1	1	Oui	0	contrôlée	0	1	0	0	0	1	0	0	0	1	0	0	LF	Zanidip 10					1	0	0	Co-Diovane 160/25
2		P2	2015-12-14	74	74	1	1	0	0	0	0	1	0	0	0	1	0	130	130	70	70	0	1	Oui	0	contrôlée	0	1	0	0	1	1	0	1	1	0	0	0	L	Vasexten 10	Emconcor 5				1	1	0
2	1	P1	2015-12-14	73	73	1	1	0	0	1	1	1	0	0	0	2	0	130	130	80	80	0	1	Oui	0	contrôlée	0	1	0	0	1	0	1	1	1	0	0	0	F						0	0	0	Coversyl Plus
2		P9	2015-12-15	92	92	1	1	0	0	0	0	0	0	0	0	0	1	140	140	70	70	1	1	Oui	0	contrôlée	1	0	0	1	0	0	0	0	0	1	0	0	LF	Bisoprolol 5					1	0	0	Tazko 5/5
2	1	P11	2015-12-16	52	52	0	0	1	1	0	0	0	0	0	0	0	1	125	125	70	70	0	1	Oui	0	contrôlée	1	0	1	1	0	0	0	1	1	0	0	0	F						0	0	0	Loortan 5/6,25
2		P8	2015-12-14	63	63	1	1	0	0	0	0	0	0	0	0	0	1	110	110	80	80	0	1	Oui	0	contrôlée	1	0	1	1	0	0	0	1	1	0	0	0	LF	Vasexten 10					1	0	0	Co-Bisoprolol 10/25
2		P7	2015-12-14	56	56	0	0	1	1	0	0	0	0	0	1	1	0	110	110	70	70	0	1	Oui	0	contrôlée	0	1	0	0	1	1	0	1	1	0	0	0	F						0	0	0	Co-Bisoprolol 10/25	Tazko 5/5
2		P4	2015-12-14	71	71	1	1	0	0	0	0	1	0	0	0	1	0	90	90	70	70	0	1	Oui	0	contrôlée	0	1	0	0	1	1	0	1	1	0	0	0	L	Emconcor 10	Progor 300	Tritace 10			1	1	1
1		P4	2015-04-10	48	48	1	1	0	0	0	0	1	0	0	0	1	0	160	160	80	80	1	0	non	1	pas contrôlée	0	0	0	0	0	1	0	0	0	0	0	1	F						0	0	0	Coveram 10/10
1		P6	2015-04-14	72	72	1	1	0	0	0	0	1	0	0	0	1	0	150	150	70	70	1	0	non	1	pas contrôlée	0	0	0	0	0	1	0	0	0	0	0	1	L	Teveten 600	Furosemide 20				1	1	0
1		P7	2015-04-14	66	66	0	0	1	1	1	1	0	0	0	0	1	0	180	180	80	80	1	0	non	1	pas contrôlée	0	0	0	0	0	0	1	0	0	0	0	1	L	Atacand 16	Aldactone 25				1	1	0
1		P3	2015-04-08	61	61	0	0	1	1	1	1	0	0	0	0	1	0	150	150	80	80	1	0	non	1	pas contrôlée	0	0	0	0	0	0	1	0	0	0	0	1	L	Zestril 20	Emconcor 5				1	1	0
1		P5	2015-04-10	50	50	0	0	1	1	0	0	0	0	0	0	0	1	170	170	75	75	1	0	non	1	pas contrôlée	0	0	0	1	0	0	0	0	0	0	0	1	L	Loortan 100					1	0	0
1		P8	2015-04-20	76	76	0	0	1	1	0	0	1	0	0	0	1	0	145	145	75	75	1	0	non	1	pas contrôlée	0	0	0	0	0	1	0	0	0	0	0	1	L	Diovane 160					1	0	0
1		P1	2015-01-06	62	62	1	1	0	0	0	0	0	0	0	0	0	1	150	150	70	70	1	0	non	1	pas contrôlée	0	0	0	1	0	0	0	0	0	0	0	1	F						0	0	0	Coveram 10/10
1		P9	2015-04-22	58	58	1	1	0	0	1	1	0	0	0	0	1	0	165	165	75	75	1	0	non	1	pas contrôlée	0	0	0	0	0	0	1	0	0	0	0	1	L	Belsar 40					1	0	0
1		P2	2015-02-11	57	57	0	0	1	1	0	0	1	0	0	0	1	0	165	165	80	80	1	0	non	1	pas contrôlée	0	0	0	0	0	1	0	0	0	0	0	1	L	Loortan 100	Lasix 40				1	1	0
2		P11	2016-01-12	27	27	1	1	0	0	0	0	0	1	1	1	2	0	146	146	90	90	0	0	non	1	pas contrôlée	0	0	0	0	0	0	0	0	0	0	0	1	LF	Nobiten					1	0	0	Triplixam
2		P2	2015-11-23	62	62	0	0	1	1	0	0	0	0	0	0	0	1	118	118	78	78	0	1	Oui	0	contrôlée	1	0	1	1	0	0	0	1	1	0	0	0	L	Coversyl 5	Bisoprolol 5				1	1	0
2		P10	2016-01-06	57	57	0	0	1	1	0	0	0	0	0	1	1	0	152	152	90	90	0	0	non	1	pas contrôlée	0	0	0	0	0	0	0	0	0	0	0	1	L	Coversyl 5					1	0	0
2		P5	2015-12-21	71	71	1	1	0	0	0	0	0	0	0	0	0	1	142	142	88	88	1	0	non	1	pas contrôlée	0	0	0	1	0	0	0	0	0	0	0	1	F						0	0	0	Triplixam
2		P12	2016-01-18	56	56	0	0	1	1	0	0	0	0	0	1	1	0	162	162	90	90	0	0	non	1	pas contrôlée	0	0	0	0	0	0	0	0	0	0	0	1	F						0	0	0	Triplixam 10/2,5/5
2		P7	2015-12-30	74	74	1	1	0	0	1	1	0	0	0	0	1	0	142	142	78	78	1	0	non	1	pas contrôlée	0	0	0	0	0	0	1	0	0	0	0	1	L	Coversyl 10					1	0	0
2		P9	2016-01-05	48	48	0	0	1	1	0	0	0	0	0	0	0	1	148	148	82	82	1	0	non	1	pas contrôlée	0	0	0	1	0	0	0	0	0	0	0	1	F						0	0	0	Triplixam
2		P6	2015-12-24	63	63	0	0	1	1	0	0	0	0	0	0	0	1	154	154	82	82	1	0	non	1	pas contrôlée	0	0	0	1	0	0	0	0	0	0	0	1	F						0	0	0	Coveram 10/5
2	1	P1	2015-11-19	56	56	1	1	0	0	0	0	0	0	0	0	0	1	132	132	66	66	0	1	Oui	0	contrôlée	1	0	1	1	0	0	0	1	1	0	0	0	F						0	0	0	Coveram 10/5
2	1	P3	2015-11-23	72	72	0	0	1	1	0	0	1	0	0	0	1	0	130	130	72	72	0	1	Oui	0	contrôlée	0	1	0	0	1	1	0	1	1	0	0	0	F						0	0	0	Preterax 10/2,5
2		P4	2015-12-09	44	44	0	0	1	1	0	0	0	0	0	0	0	1	144	144	92	92	0	0	non	1	pas contrôlée	0	0	0	0	0	0	0	0	0	0	0	1	F						0	0	0	Triplixam
2		P8	2015-12-30	54	54	0	0	1	1	0	0	1	0	0	0	1	0	140	140	78	78	1	1	Oui	0	contrôlée	0	1	0	0	0	1	0	0	0	1	0	0	LF	Indapamide 2,5					1	0	0	Coveram 10/5
1		P5	2015-01-22	82	82	0	0	1	1	1	1	1	0	0	0	2	0	160	160	85	85	1	0	non	1	pas contrôlée	0	0	0	0	0	0	0	0	0	0	0	1	LF	Moxonidine 0,4	Kredex 12,5	Torrem 2,5			1	1	1	Micardis Plus 80/12,5
1		P10	2015-01-23	68	68	0	0	1	1	0	0	0	0	0	0	0	1	135	135	85	85	0	1	Oui	0	contrôlée	1	0	1	1	0	0	0	1	1	0	0	0	LF	Tenormin 100					1	0	0	Forzaten 10/2,5
1		P9	2015-01-23	71	71	0	0	1	1	0	0	0	0	0	0	0	1	145	145	80	80	1	1	Oui	0	contrôlée	1	0	0	1	0	0	0	0	0	1	0	0	LF	Moxonidine 0,4					1	0	0	Olmetec Plus 20/12,5
1		P7	2015-01-23	75	75	1	1	0	0	0	0	1	0	0	0	1	0	145	145	80	80	1	1	Oui	0	contrôlée	0	1	0	0	0	1	0	0	0	1	0	0	LF	Zanidip 10					1	0	0	Emcoretic 10/25
1		P2	2015-01-21	64	64	1	1	0	0	0	0	0	0	0	0	0	1	164	164	92	92	0	0	non	1	pas contrôlée	0	0	0	0	0	0	0	0	0	0	0	1	LF	Tritace 5	Vasexten 10				1	1	0	Coveram 5/5
1		P3	2015-01-21	56	56	1	1	0	0	0	0	0	0	0	0	0	1	127	127	82	82	0	1	Oui	0	contrôlée	1	0	1	1	0	0	0	1	1	0	0	0	F						0	0	0	Preterax 5
1		P11	2015-01-23	85	85	0	0	1	1	0	0	0	0	0	0	0	1	125	125	85	85	0	0	non	0	contrôlée	0	0	1	1	0	0	0	1	0	0	1	0	L	Lasix 20	Olmetec 10				1	1	0
1		P6	2015-01-23	80	80	0	0	1	1	1	1	0	0	0	0	1	0	150	150	75	75	1	1	Oui	0	contrôlée	0	1	0	0	0	0	1	0	0	1	0	0	F						0	0	0	Preterax 10
1		P1	2015-01-21	60	60	1	1	0	0	1	1	1	0	0	0	2	0	164	164	95	95	0	0	non	1	pas contrôlée	0	0	0	0	0	0	0	0	0	0	0	1	LF	Moxonidine 0,2					1	0	0	Exforge HCT 160/10/25
1		P8	2015-01-23	88	88	0	0	1	1	0	0	1	0	0	0	1	0	135	135	85	85	0	1	Oui	0	contrôlée	0	1	0	0	1	1	0	1	1	0	0	0	L	Burinex 2	Loortan 100	Amlor 5			1	1	1
1		P12	2015-01-23	93	93	0	0	1	1	0	0	0	0	0	0	0	1	140	140	80	80	1	1	Oui	0	contrôlée	1	0	0	1	0	0	0	0	0	1	0	0	L	Micardis 80	Zanidip 10	Lasix 20			1	1	1
1		P4	2015-01-21	60	60	1	1	0	0	0	0	0	0	0	0	0	1	145	145	110	110	0	0	non	1	pas contrôlée	0	0	0	0	0	0	0	0	0	0	0	1	L	Moxonidine 0,4	Emconcor 10	Perindopril 8			1	1	1
2		P3	2016-01-25	52	52	0	0	1	1	0	0	0	0	0	0	0	1	150	150	80	80	1	0	non	1	pas contrôlée	0	0	0	1	0	0	0	0	0	0	0	1	L	Coversyl 5					1	0	0
2		P11	2016-03-30	56	56	0	0	1	1	1	1	0	0	0	0	1	0	160	160	90	90	0	0	non	1	pas contrôlée	0	0	0	0	0	0	0	0	0	0	0	1	F						0	0	0	Coveram 5/5
2		P9	2016-02-24	84	84	1	1	0	0	1	1	1	1	1	0	3	0	150	150	80	80	1	1	Oui	0	contrôlée	0	1	0	0	0	0	1	0	0	1	0	0	LF	Fludex					1	0	0	Sevikar
2		P4	2016-01-28	61	61	1	1	0	0	0	0	1	0	0	0	1	0	164	164	80	80	1	1	Oui	0	contrôlée	0	1	0	0	0	1	0	0	0	1	0	0	L	Moxonidine	Coversyl	Aldactone			1	1	1
2		P10	2016-03-18	53	53	1	1	0	0	0	0	0	0	0	0	0	1	130	130	80	80	0	1	Oui	0	contrôlée	1	0	1	1	0	0	0	1	1	0	0	0	LF	Ramipril 10					1	0	0	Nobiretic
2		P1	2016-01-11	46	46	0	0	1	1	0	0	0	0	0	0	0	1	145	145	90	90	0	1	Oui	0	contrôlée	1	0	0	0	0	0	0	0	0	1	0	0	L	Coversyl 5					1	0	0
2		P6	2016-02-04	67	67	1	1	0	0	0	0	0	0	0	0	0	1	150	150	80	80	1	1	Oui	0	contrôlée	1	0	0	1	0	0	0	0	0	1	0	0	LF	Burinex 1					1	0	0	Coveram 5/5
2		P5	2016-02-01	61	61	1	1	0	0	0	0	1	1	1	0	2	0	160	160	100	100	0	0	non	1	pas contrôlée	0	0	0	0	0	0	0	0	0	0	0	1	L	Emconcor 10					1	0	0
2		P12	2016-04-12	55	55	1	1	0	0	0	0	0	0	0	0	0	1	150	150	90	90	0	0	non	1	pas contrôlée	0	0	0	0	0	0	0	0	0	0	0	1	F						0	0	0	Coveram 5/5
2		P2	2016-01-20	74	74	0	0	1	1	1	1	1	0	0	0	2	0	140	140	90	90	0	1	Oui	0	contrôlée	0	1	0	0	0	0	0	0	0	1	0	0	F						0	0	0	Coversyl Plus
2	1	P8	2016-03-07	80	80					0	0	1	0	0	0	1	0	180	180	90	90	0	0	non	1	pas contrôlée	0	0	0	0	0	0	0	0	0	0	0	1	LF	Nebivolol					1	0	0	Coversyl Plus
2		P7	2016-03-01	54	54	0	0	1	1	0	0	0	0	0	0	0	1	160	160	80	80	1	0	non	1	pas contrôlée	0	0	0	1	0	0	0	0	0	0	0	1	LF	Bisoprolol 2,5					1	0	0	Coversyl Plus
2		P5	2016-01-25	92	92	1	1	0	0	0	0	0	1	1	1	2	0	131	131	73	73	0	1	Oui	0	contrôlée	0	1	0	0	1	1	0	1	1	0	0	0	L	Bisoprolol 2,5	Coversyl 5				1	1	0
2		P1	2016-01-19	67	67	1	1	0	0	0	0	0	0	0	1	1	0	145	145	79	79	1	0	non	1	pas contrôlée	0	0	0	0	0	1	0	0	0	0	0	1	L	Bisoprolol 5	Indapamide 2,5				1	1	0
2		P8	2016-01-25	72	72	0	0	1	1	1	1	0	0	0	1	2	0	130	130	70	70	0	1	Oui	0	contrôlée	0	1	0	0	1	0	1	1	1	0	0	0	L	Lisinopril 5					1	0	0
2		P10	2016-01-27	72	72	0	0	1	1	1	1	1	0	0	0	2	0	131	131	73	73	0	1	Oui	0	contrôlée	0	1	0	0	1	0	1	1	1	0	0	0	L	Coversyl 20	Burinex 1				1	1	0
2	1	P9	2016-01-27	65	65	0	0	1	1	0	0	0	0	0	1	1	0	180	180	112	112	0	0	non	1	pas contrôlée	0	0	0	0	0	0	0	0	0	0	0	1	L	Valsartan 160					1	0	0
2		P6	2016-01-25	82	82	0	0	1	1	1	1	1	1	1	1	4	0	145	145	81	81	1	0	non	1	pas contrôlée	0	0	0	0	0	0	1	0	0	0	0	1	L	Lisinopril 10	Indapamide 2,5	Cavedilol 2,5			1	1	1
2		P7	2016-01-25	81	81	0	0	1	1	0	0	0	0	0	1	1	0	130	130	71	71	0	1	Oui	0	contrôlée	0	1	0	0	1	1	0	1	1	0	0	0	L	Lisinopril 20					1	0	0
2		P11	2016-01-27	74	74	0	0	1	1	1	1	1	1	1	1	4	0	132	132	80	80	0	1	Oui	0	contrôlée	0	1	0	0	1	0	1	1	1	0	0	0	L	Perindopril 5	Burinex 1	Cavedilol 25			1	1	1
2		P12	2016-01-27	69	69	0	0	1	1	0	0	0	0	0	1	1	0	180	180	60	60	1	0	non	1	pas contrôlée	0	0	0	0	0	1	0	0	0	0	0	1	L	Coversyl 10					1	0	0
2		P2	2016-01-22	74	74	0	0	1	1	0	0	0	0	0	1	1	0	140	140	80	80	1	1	Oui	0	contrôlée	0	1	0	0	0	1	0	0	0	1	0	0	F						0	0	0	Exforge
2		P3	2016-01-22	60	60	0	0	1	1	1	1	0	0	0	1	2	0	171	171	84	84	1	0	non	1	pas contrôlée	0	0	0	0	0	0	1	0	0	0	0	1	L	Zanidip 10	Indapamide 2,5				1	1	0
2		P4	2016-01-22	67	67	0	0	1	1	1	1	1	0	0	1	3	0	140	140	79	79	1	1	Oui	0	contrôlée	0	1	0	0	0	0	1	0	0	1	0	0	LF	Burinex 2,5					1	0	0	Exforge
2	1	P9	2016-01-26	78	78	1	1	0	0	1	1	1	1	1	0	3	0	120	120	70	70	0	1	Oui	0	contrôlée	0	1	0	0	1	0	1	1	1	0	0	0	L	Loortan 50	Isoten 2,5				1	1	0
2		P8	2016-01-21	65	65	1	1	0	0	0	0	0	0	0	0	0	1	170	170	100	100	0	0	non	1	pas contrôlée	0	0	0	0	0	0	0	0	0	0	0	1	LF	Nobiten 5					1	0	0	Co-Diovane 80/12,5
2	1	P12	2016-02-18	70	70	1	1	0	0	1	1	1	0	0	0	2	0	120	120	80	80	0	0	non	0	contrôlée	0	0	0	0	1	0	1	1	0	0	1	0	LF	Amlor 5					1	0	0	Coversyl Plus 5/1,25
2		P5	2015-12-29	83	83	1	1	0	0	0	0	0	1	1	0	1	0	180	180	100	100	0	0	non	1	pas contrôlée	0	0	0	0	0	0	0	0	0	0	0	1	L	Perindopril 4					1	0	0
2		P3	2015-12-10	76	76	0	0	1	1	0	0	1	0	0	0	1	0	130	130	80	80	0	1	Oui	0	contrôlée	0	1	0	0	1	1	0	1	1	0	0	0	L	Zanidip 10	Nobiten 5				1	1	0
2	1	P6	2016-01-05	72	72	1	1	0	0	1	1	1	0	0	0	2	0	120	120	70	70	0	1	Oui	0	contrôlée	0	1	0	0	1	0	1	1	1	0	0	0	L	Sotalol 160					1	0	0
2		P2	2015-12-09	62	62	1	1	0	0	1	1	0	0	0	0	1	0	140	140	90	90	0	0	non	1	pas contrôlée	0	0	0	0	0	0	0	0	0	0	0	1	L	Amlodipine 5					1	0	0
2		P11	2016-02-02	61	61	0	0	1	1	0	0	0	0	0	1	1	0	140	140	80	80	1	1	Oui	0	contrôlée	0	1	0	0	0	1	0	0	0	1	0	0	L	Coversyl 5	Amlodipine 5				1	1	0
2		P7	2016-01-13	45	45	0	0	1	1	0	0	0	0	0	0	0	1	160	160	90	90	0	0	non	1	pas contrôlée	0	0	0	0	0	0	0	0	0	0	0	1	F						0	0	0	Forzaten 40/10
2		P1	2015-11-26	54	54	0	0	1	1	0	0	0	0	0	0	0	1	160	160	90	90	0	0	non	1	pas contrôlée	0	0	0	0	0	0	0	0	0	0	0	1	F						0	0	0	Triplixam 10/2,5/5
2		P4	2015-12-22	64	64	1	1	0	0	1	1	0	1	1	0	2	0	150	150	100	100	0	0	non	1	pas contrôlée	0	0	0	0	0	0	0	0	0	0	0	1	L	Coversyl 5	Amlodipine 5				1	1	0
1		P6	2015-04-02	59	59	0	0	1	1	0	0	0	0	0	0	0	1	150	150	85	85	1	1	Oui	0	contrôlée	1	0	0	1	0	0	0	0	0	1	0	0	LF	Coversyl					1	0	0	Nobiretic
1		P7	2015-04-21	74	74	1	1	0	0	0	0	0	0	0	1	1	0	130	130	70	70	0	1	Oui	0	contrôlée	0	1	0	0	1	1	0	1	1	0	0	0	L	Emconcor 10	Coversyl 10				1	1	0
1		P8	2015-04-21	73	73	0	0	1	1	0	0	0	1	1	0	1	0	140	140	70	70	1	1	Oui	0	contrôlée	0	1	0	0	0	1	0	0	0	1	0	0	L	Amlor 5	Inderal 10				1	1	0
1		P3	2015-03-09	69	69	0	0	1	1	1	1	0	0	0	0	1	0	130	130	70	70	0	1	Oui	0	contrôlée	0	1	0	0	1	0	1	1	1	0	0	0	LF	Selozok 200					1	0	0	Co-Losartan 100/25
1		P4	2015-03-19	77	77	0	0	1	1	0	0	0	0	0	0	0	1	140	140	80	80	1	1	Oui	0	contrôlée	1	0	0	1	0	0	0	0	0	1	0	0	F						0	0	0	Coveram 5/5	Co-Bisoprolol 10/25
1		P9	2015-05-04	69	69	1	1	0	0	0	0	1	0	0	0	1	0	120	120	70	70	0	1	Oui	0	contrôlée	0	1	0	0	1	1	0	1	1	0	0	0	L	Bisoprolol	Amlor 5				1	1	0
1		P10	2015-05-04	52	52	1	1	0	0	0	0	0	0	0	0	0	1	140	140	80	80	1	1	Oui	0	contrôlée	1	0	0	1	0	0	0	0	0	1	0	0	F						0	0	0	Exforge 5/160	Nobiretic 5/12,5
1		P2	2015-03-09	57	57	1	1	0	0	0	0	0	0	0	0	0	1	130	130	80	80	0	1	Oui	0	contrôlée	1	0	1	1	0	0	0	1	1	0	0	0	L	Nobiten	Coversyl 5				1	1	0
1		P11	2015-05-13	73	73	0	0	1	1	0	0	0	0	0	0	0	1	130	130	70	70	0	1	Oui	0	contrôlée	1	0	1	1	0	0	0	1	1	0	0	0	L	Belsar 40	Inderal 10				1	1	0
1		P5	2015-04-02	66	66	0	0	1	1	1	1	0	0	0	0	1	0	130	130	70	70	0	1	Oui	0	contrôlée	0	1	0	0	1	0	1	1	1	0	0	0	LF	Nobiten					1	0	0	Coveram 5/5
1		P12	2015-05-22	77	77	0	0	1	1	0	0	0	0	0	0	0	1	120	120	65	65	0	1	Oui	0	contrôlée	1	0	1	1	0	0	0	1	1	0	0	0	LF	Vasexten 10	Diovane 160				1	1	0	Nobiretic 5/12,5
1		P1	2015-03-05	62	62	1	1	0	0	0	0	0	0	0	0	0	1	110	110	70	70	0	1	Oui	0	contrôlée	1	0	1	1	0	0	0	1	1	0	0	0	LF	Amlodipine 10					1	0	0	Emcoretic 10/25
1		P5		55	55	1	1	0	0	0	0	0	0	0	1	1	0	155	155	95	95	0	0	non	1	pas contrôlée	0	0	0	0	0	0	0	0	0	0	0	1	F						0	0	0	Coveram 5/5
1		P6		83	83	1	1	0	0	0	0	1	0	0	1	2	0	141	141	98	98	0	0	non	1	pas contrôlée	0	0	0	0	0	0	0	0	0	0	0	1	LF	Belsar 20	Emconcor 5				1	1	0	Preterax 5/1,25
1		P11		62	62	0	0	1	1	0	0	0	0	0	0	0	1	145	145	95	95	0	0	non	1	pas contrôlée	0	0	0	0	0	0	0	0	0	0	0	1	L	Coversyl 5	Fludex 2,5				1	1	0
1		P10		57	57	1	1	0	0	0	0	1	0	0	0	1	0	130	130	80	80	0	1	Oui	0	contrôlée	0	1	0	0	1	1	0	1	1	0	0	0	LF	Moxon 0,4					1	0	0	Forzaten HCT 40/10/25
1		P7		39	39	0	0	1	1	0	0	0	0	0	1	1	0	150	150	90	90	0	0	non	1	pas contrôlée	0	0	0	0	0	0	0	0	0	0	0	1	F						0	0	0	Preterax 2,5/0,625
1		P3		68	68	0	0	1	1	1	1	0	0	0	0	1	0	150	150	100	100	0	0	non	1	pas contrôlée	0	0	0	0	0	0	0	0	0	0	0	1	L	Nobiten 5					1	0	0
1		P4		47	47	0	0	1	1	0	0	1	0	0	0	1	0	135	135	80	80	0	1	Oui	0	contrôlée	0	1	0	0	1	1	0	1	1	0	0	0	F						0	0	0	Preterax 5/1,25
1		P2		52	52	1	1	0	0	0	0	1	0	0	0	1	0	130	130	90	90	0	1	Oui	0	contrôlée	0	1	0	0	1	0	0	0	0	1	0	0	L	Coversyl 5					1	0	0
1		P9		48	48	0	0	1	1	0	0	1	0	0	0	1	0	135	135	85	85	0	1	Oui	0	contrôlée	0	1	0	0	1	1	0	1	1	0	0	0	L	Vasexten 10	Nobiten 5				1	1	0
1		P12		39	39	1	1	0	0	1	1	0	0	0	0	1	0	140	140	100	100	0	0	non	1	pas contrôlée	0	0	0	0	0	0	0	0	0	0	0	1	F						0	0	0	Coveram 5/5
2		P11	2016-01-20	79	79	1	1	0	0	0	0	1	0	0	0	1	0	150	150	90	90	0	0	non	1	pas contrôlée	0	0	0	0	0	0	0	0	0	0	0	1	LF	Amlodipine					1	0	0	Aldactazine
2		P2	2015-12-23	46	46	1	1	0	0	0	0	1	0	0	0	1	0	165	165	90	90	0	0	non	1	pas contrôlée	0	0	0	0	0	0	0	0	0	0	0	1	F						0	0	0	Coveram 5/5
2		P10	2016-01-20	47	47	1	1	0	0	0	0	0	0	0	0	0	1	155	155	100	100	0	0	non	1	pas contrôlée	0	0	0	0	0	0	0	0	0	0	0	1	L	Aprovel 150	? 5				1	1	0
2		P6	2016-01-07	68	68	0	0	1	1	0	0	0	1	1	0	1	0	155	155	90	90	0	0	non	1	pas contrôlée	0	0	0	0	0	0	0	0	0	0	0	1	L	Coveram 5					1	0	0
2		P3	2015-12-29	52	52	0	0	1	1	0	0	1	0	0	0	1	0	180	180	90	90	0	0	non	1	pas contrôlée	0	0	0	0	0	0	0	0	0	0	0	1	L	Tenormin 50					1	0	0
2		P9	2016-01-19	82	82	0	0	1	1	0	0	0	1	1	0	1	0	160	160	80	80	1	0	non	1	pas contrôlée	0	0	0	0	0	1	0	0	0	0	0	1	F						0	0	0	Olmetec Plus 20/12,5
2		P5	2016-01-05	79	79	0	0	1	1	0	0	1	0	0	0	1	0	160	160	90	90	0	0	non	1	pas contrôlée	0	0	0	0	0	0	0	0	0	0	0	1	L	Emconcor 10	Aldactone 50				1	1	0
2		P4	2016-01-04	72	72	1	1	0	0	0	0	0	0	0	1	1	0	150	150	95	95	0	0	non	1	pas contrôlée	0	0	0	0	0	0	0	0	0	0	0	1	L	Amlor 10	Lisinopril 20				1	1	0
2		P1	2015-11-17	57	57	0	0	1	1	1	1	0	0	0	0	1	0	170	170	100	100	0	0	non	1	pas contrôlée	0	0	0	0	0	0	0	0	0	0	0	1	L	Amlodipine 5					1	0	0
2		P12	2016-01-24	64	64	1	1	0	0	0	0	1	0	0	0	1	0	145	145	100	100	0	0	non	1	pas contrôlée	0	0	0	0	0	0	0	0	0	0	0	1	L	Amlor					1	0	0
2		P8	2016-01-14	68	68	1	1	0	0	0	0	0	0	0	0	0	1	160	160	75	75	1	0	non	1	pas contrôlée	0	0	0	1	0	0	0	0	0	0	0	1	F						0	0	0	Zanicombo
1		P5	2015-04-07	70	70	0	0	1	1	1	1	0	0	0	1	2	0	140	140	88	88	1	1	Oui	0	contrôlée	0	1	0	0	0	0	0	0	0	1	0	0	F						0	0	0	Sevikar HCT 40/5/25
1		P11	2015-04-21	75	75	1	1	0	0	0	0	0	0	0	1	1	0	170	170	90	90	0	0	non	1	pas contrôlée	0	0	0	0	0	0	0	0	0	0	0	1	LF	Minipress 2	Motens 4				1	1	0	Micardis Plus 80/12,5
1		P12	2015-04-23	64	64	1	1	0	0	1	1	0	0	0	0	1	0	150	150	90	90	0	0	non	1	pas contrôlée	0	0	0	0	0	0	0	0	0	0	0	1	L	Amlor 5	Coversyl 5				1	1	0
1		P3	2015-03-27	86	86	1	1	0	0	1	1	0	0	0	1	2	0	110	110	70	70	0	1	Oui	0	contrôlée	0	1	0	0	1	0	1	1	1	0	0	0	L	Emconcor 5	Aprovel 300				1	1	0
1		P8	2015-04-13	76	76	0	0	1	1	0	0	1	0	0	0	1	0	152	152	90	90	0	0	non	1	pas contrôlée	0	0	0	0	0	0	0	0	0	0	0	1	L	Emconcor 5	Amlor 5				1	1	0
1		P2	2015-02-25	70	70	1	1	0	0	1	1	0	1	1	1	3	0	146	146	92	92	0	0	non	1	pas contrôlée	0	0	0	0	0	0	0	0	0	0	0	1	L	Emconcor 10	Amlor 5				1	1	0
1		P1	2015-02-19	86	86	0	0	1	1	0	0	1	1	1	0	2	0	114	114	70	70	0	1	Oui	0	contrôlée	0	1	0	0	1	1	0	1	1	0	0	0	LF	Vasexten 20					1	0	0	Co-Diovane 160/25
1		P10	2015-04-22	66	66	1	1	0	0	1	1	0	0	0	0	1	0	160	160	80	80	1	0	non	0	contrôlée	0	0	0	0	0	0	1	0	0	0	0	1	L	Diovane 160	Amlodipine 5				1	1	0
1		P4	2015-04-02	55	55	1	1	0	0	1	1	0	1	1	0	2	0	130	130	80	80	0	1	Oui	0	contrôlée	0	1	0	0	1	0	1	1	1	0	0	0	LF	Nobiten 5					1	0	0	Micardis Plus 80/25
1		P6	2015-04-08	80	80	0	0	1	1	1	1	1	1	1	0	3	0	120	120	80	80	0	1	Oui	0	contrôlée	0	1	0	0	1	0	1	1	1	0	0	0	L	Aprovel 300	Amlor 5				1	1	0
1		P9	2015-04-16	78	78	1	1	0	0	1	1	0	1	1	0	2	0	130	130	70	70	0	1	Oui	0	contrôlée	0	1	0	0	1	0	1	1	1	0	0	0	F						0	0	0	Co-Enalapril 20/12,5
1		P7	2015-04-06	52	52	1	1	0	0	1	1	1	1	1	0	3	0	131	131	68	68	0	1	Oui	0	contrôlée	0	1	0	0	1	0	1	1	1	0	0	0	L	Emconcor 2,5	Lasix 20	Coversyl 5			1	1	1
2		P11	2016-04-05	61	61	1	1	0	0	0	0	1	0	0	0	1	0	125	125	70	70	0	1	Oui	0	contrôlée	0	1	0	0	1	1	0	1	1	0	0	0	L	Losartan 50	Emconcor 5				1	1	0
2		P8	2016-03-05	60	60	1	1	0	0	1	1	0	0	0	0	1	0	125	125	80	80	0	1	Oui	0	contrôlée	0	1	0	0	1	0	1	1	1	0	0	0	F						0	0	0	Co-Bisoprolol 5/12,5
2	1	P1	2015-12-21	67	67	1	1	0	0	1	1	0	0	0	0	1	0	150	150	90	90	0	0	non	0	contrôlée	0	0	0	0	0	0	0	0	0	0	0	1	L	Aprovel 300	Bisoprolol 5				1	1	0
2		P3	2016-01-11	76	76	1	1	0	0	0	0	1	0	0	0	1	0	150	150	90	90	0	0	non	1	pas contrôlée	0	0	0	0	0	0	0	0	0	0	0	1	L	Coversyl 10	Amlodipine 10				1	1	0
2		P2	2015-12-22	75	75	0	0	1	1	0	0	1	0	0	0	1	0	130	130	80	80	0	1	Oui	0	contrôlée	0	1	0	0	1	1	0	1	1	0	0	0	L	Vasexten 10	Coversyl 5				1	1	0
2		P9	2016-03-09	56	56	1	1	0	0	0	0	0	0	0	0	0	1	160	160	100	100	0	0	non	1	pas contrôlée	0	0	0	0	0	0	0	0	0	0	0	1	L	Lercanidipine 10					1	0	0
2		P12	2016-04-07	55	55	1	1	0	0	1	1	0	0	0	0	1	0	130	130	70	70	0	1	Oui	0	contrôlée	0	1	0	0	1	0	1	1	1	0	0	0	LF	Nebivolol 5					1	0	0	Coveram 10/10
2		P5	2016-01-25	43	43	0	0	1	1	0	0	0	0	0	0	0	1	140	140	85	85	1	1	Oui	0	contrôlée	1	0	0	1	0	0	0	0	0	1	0	0	F						0	0	0	Preterax 2,5/0,625
2		P6	2016-01-28	62	62	1	1	0	0	0	0	0	0	0	0	0	1	130	130	90	90	0	1	Oui	0	contrôlée	1	0	1	0	0	0	0	0	0	1	0	0	F						0	0	0	Co-Bisoprolol 5/12,5
2	1	P4	2016-01-11	66	66	0	0	1	1	0	0	0	0	0	0	0	1	140	140	80	80	1	1	Oui	0	contrôlée	1	0	0	1	0	0	0	0	0	1	0	0	F						0	0	0	Triplixam 5/1,25/5
2		P7	2016-01-28	68	68	1	1	0	0	0	0	0	0	0	0	0	1	160	160	100	100	0	0	non	1	pas contrôlée	0	0	0	0	0	0	0	0	0	0	0	1	L	Losartan 50					1	0	0
2	1	P10	2016-03-10	49	49	1	1	0	0	0	0	0	0	0	0	0	1	140	140	80	80	1	1	Oui	0	contrôlée	1	0	0	1	0	0	0	0	0	1	0	0	F						0	0	0	Loortan Plus forte
2	1	P6	2015-11-23	79	79	0	0	1	1	0	0	1	0	0	1	2	0	140	140	85	85	1	1	Oui	0	contrôlée	0	1	0	0	0	1	0	0	0	1	0	0	L	Micardis 80	Bisoprolol 2,5				1	1	0
2		P2	2015-11-16	81	81	1	1	0	0	0	0	1	0	0	1	2	0	140	140	90	90	0	1	Oui	0	contrôlée	0	1	0	0	0	0	0	0	0	1	0	0	L	Irbesartan 300	Amlodipine 5	Bisoprolol 5			1	1	1
2		P11	2015-12-03	84	84	0	0	1	1	0	0	1	0	0	0	1	0	170	170	100	100	0	0	non	1	pas contrôlée	0	0	0	0	0	0	0	0	0	0	0	1	LF	Amlodipine 5					1	0	0	Zestoretic
2		P3	2015-11-17	72	72	1	1	0	0	0	0	0	0	0	0	0	1	130	130	85	85	0	1	Oui	0	contrôlée	1	0	1	1	0	0	0	1	1	0	0	0	L	Coversyl 5	Nobiten 2,5				1	1	0
2		P7	2015-11-24	61	61	0	0	1	1	0	0	0	0	0	0	0	1	140	140	95	95	0	0	non	1	pas contrôlée	0	0	0	0	0	0	0	0	0	0	0	1	LF	Nobiten 5	Vasexten 10				1	1	0	Micardis Plus 80/12,5
2		P10	2015-12-01	86	86	0	0	1	1	0	0	1	0	0	0	1	0	140	140	90	90	0	1	Oui	0	contrôlée	0	1	0	0	0	0	0	0	0	1	0	0	LF	Coversyl 10	Zanidip 10				1	1	0	Nobiretic 5/12,5
2		P9	2015-11-27	88	88	0	0	1	1	0	0	0	0	0	0	0	1	140	140	90	90	0	1	Oui	0	contrôlée	1	0	0	0	0	0	0	0	0	1	0	0	L	Coversyl 10	Bisoprolol 1,25				1	1	0
2		P8	2015-11-26	66	66	0	0	1	1	1	1	0	0	0	0	1	0	130	130	85	85	0	1	Oui	0	contrôlée	0	1	0	0	1	0	0	0	0	1	0	0	F						0	0	0	Coveram 5/5
2		P5	2015-11-20	84	84	0	0	1	1	0	0	0	0	0	0	0	1	140	140	90	90	0	1	Oui	0	contrôlée	1	0	0	0	0	0	0	0	0	1	0	0	L	Nobiten 2,5	Teveten 600				1	1	0
2		P12	2015-12-04	89	89	0	0	1	1	0	0	1	0	0	0	1	0	145	145	90	90	0	0	non	1	pas contrôlée	0	0	0	0	0	0	0	0	0	0	0	1	L	Matens 4	Coversyl 10				1	1	0
2		P4	2015-11-19	93	93	0	0	1	1	1	1	1	1	1	0	3	0	170	170	90	90	0	0	non	1	pas contrôlée	0	0	0	0	0	0	0	0	0	0	0	1	L	Nobiten 5	Olmesartan 40				1	1	0
2		P1	2015-11-13	68	68	1	1	0	0	0	0	0	0	0	0	0	1	130	130	90	90	0	1	Oui	0	contrôlée	1	0	1	0	0	0	0	0	0	1	0	0	L	Losartan 50	Nobiten 2,5				1	1	0
2		P6	2015-11-10	69	69	1	1	0	0	0	0	0	1	1	1	2	0	140	140	80	80	1	1	Oui	0	contrôlée	0	1	0	0	0	1	0	0	0	1	0	0	L	Emconcor 5	Vasexten 10				1	1	0
2		P10	2015-11-17	51	51	1	1	0	0	1	1	0	0	0	0	1	0	160	160	100	100	0	0	non	1	pas contrôlée	0	0	0	0	0	0	0	0	0	0	0	1	L	Emconcor 5					1	0	0
2		P9	2015-11-16	77	77	0	0	1	1	0	0	0	0	0	0	0	1	140	140	90	90	0	1	Oui	0	contrôlée	1	0	0	0	0	0	0	0	0	1	0	0	L	Amlor 5	Coversyl10				1	1	0
2		P5	2015-10-30	78	78	0	0	1	1	1	1	1	0	0	0	2	0	160	160	80	80	1	0	non	1	pas contrôlée	0	0	0	0	0	0	1	0	0	0	0	1	L	Amlor 10	Emconcor 5	Tritace 5			1	1	1
2		P7	2015-11-13	63	63	0	0	1	1	1	1	1	0	0	0	2	0	150	150	80	80	1	0	non	1	pas contrôlée	0	0	0	0	0	0	1	0	0	0	0	1	L	Burinex 1	Coversyl 10	Emconcor 5			1	1	1
2		P1	2015-10-19	58	58	0	0	1	1	1	1	1	0	0	0	2	0	140	140	80	80	1	1	Oui	0	contrôlée	0	1	0	0	0	0	1	0	0	1	0	0	L	Amlor 5	Vasexten 10				1	1	0
2		P8	2015-11-16	75	75	1	1	0	0	0	0	1	0	0	0	1	0	140	140	90	90	0	1	Oui	0	contrôlée	0	1	0	0	0	0	0	0	0	1	0	0	L	Coversyl 10	Burinex 1				1	1	0
2		P2	2015-10-21	68	68	0	0	1	1	1	1	1	0	0	0	2	0	150	150	90	90	0	0	non	1	pas contrôlée	0	0	0	0	0	0	0	0	0	0	0	1	F						0	0	0	Preterax 10/2,5
2		P11	2015-11-19	64	64	1	1	0	0	0	0	1	0	0	0	1	0	130	130	80	80	0	1	Oui	0	contrôlée	0	1	0	0	1	1	0	1	1	0	0	0	L	Fludex 2,5	Amlor 5				1	1	0
2		P12	2015-11-20	71	71	0	0	1	1	0	0	0	0	0	0	0	1	150	150	90	90	0	0	non	1	pas contrôlée	0	0	0	0	0	0	0	0	0	0	0	1	LF	Vasexten 10	Coversyl 10				1	1	0	Lodoz 2,5/6,25
2		P4	2015-10-28	81	81	0	0	1	1	0	0	0	0	0	1	1	0	130	130	80	80	0	0	non	1	pas contrôlée	0	0	0	0	1	1	0	1	0	0	1	0	L	Burinex	Emconcor 5	Vasexten 10			1	1	1
2		P3	2015-10-27	71	71	1	1	0	0	1	1	1	1	1	0	3	0	140	140	80	80	1	1	Oui	0	contrôlée	0	1	0	0	0	0	1	0	0	1	0	0	L	Lasix 40	Zanidip 20	Kredex 25	Coruno 16		1	1	1
2		P8	2015-12-09	56	56	1	1	0	0	1	1	1	0	0	0	2	0	135	135	90	90	0	1	Oui	0	contrôlée	0	1	0	0	1	0	0	0	0	1	0	0	LF	Bisoprolol 5					1	0	0	Micardis Plus 80/25
2		P10	2015-12-11	75	75	0	0	1	1	0	0	0	0	0	0	0	1	140	140	80	80	1	1	Oui	0	contrôlée	1	0	0	1	0	0	0	0	0	1	0	0	LF	Nobiten 5					1	0	0	Coveram 10/5
2		P7	2015-12-09	66	66	0	0	1	1	1	1	0	0	0	0	1	0	150	150	90	90	0	0	non	1	pas contrôlée	0	0	0	0	0	0	0	0	0	0	0	1	F						0	0	0	Coveram 5/5
2	1	P2	2015-12-01	49	49	0	0	1	1	1	1	0	0	0	0	1	0	130	130	70	70	0	1	Oui	0	contrôlée	0	1	0	0	1	0	1	1	1	0	0	0	F						0	0	0	Coveram 5/5
2		P3	2015-12-02	78	78	1	1	0	0	0	0	1	1	1	0	2	0	130	130	70	70	0	1	Oui	0	contrôlée	0	1	0	0	1	1	0	1	1	0	0	0	L	Coversyl 10	Bisoprolol 2,5				1	1	0
2	1	P6	2015-12-07	68	68	1	1	0	0	0	0	1	0	0	0	1	0	130	130	80	80	0	1	Oui	0	contrôlée	0	1	0	0	1	1	0	1	1	0	0	0	LF	Sotalex 80					1	0	0	Coversyl 10/2,5
2	1	P5	2015-12-04	69	69	1	1	0	0	0	0	1	0	0	0	1	0	140	140	80	80	1	1	Oui	0	contrôlée	0	1	0	0	0	1	0	0	0	1	0	0	F						0	0	0	Triplixam 5/1,25/5
2		P9	2015-12-10	87	87	0	0	1	1	1	1	1	0	0	0	2	0	130	130	70	70	0	1	Oui	0	contrôlée	0	1	0	0	1	0	1	1	1	0	0	0	L	Tildiem 200	Coversyl 5/1,25				1	1	0
2		P12	2015-12-15	46	46	1	1	0	0	0	0	0	0	0	0	0	1	140	140	80	80	1	1	Oui	0	contrôlée	1	0	0	1	0	0	0	0	0	1	0	0	L	Coversyl 10	Zanidip 10				1	1	0
2		P1	2015-11-30	77	77	1	1	0	0	0	0	1	0	0	0	1	0	120	120	70	70	0	1	Oui	0	contrôlée	0	1	0	0	1	1	0	1	1	0	0	0	L	Coversyl 5	Nobiten 5				1	1	0
2		P4	2015-12-03	79	79	0	0	1	1	1	1	0	0	0	0	1	0	140	140	80	80	1	1	Oui	0	contrôlée	0	1	0	0	0	0	1	0	0	1	0	0	LF	Zanidip 10					1	0	0	Co-Quinapril 20/12,5
2	1	P11	2015-12-14	88	88	0	0	1	1	1	1	1	0	0	0	2	0					0	0	non	0	contrôlée	0	0	0	0	0	0	0	0	0	0	0	1	LF	Bisoprolol 2,5					1	0	0	Coversyl 5/1,25
1		P8	2015-05-07	81	81					0	0	1	0	0	0	1	0	135	135	85	85	0	1	Oui	0	contrôlée	0	1	0	0	1	1	0	1	1	0	0	0	F						0	0	0	Coversyl Plus
1		P5	2015-04-23	68	68	1	1	0	0	1	1	0	0	0	1	2	0	150	150	90	90	0	1	Oui	0	contrôlée	0	1	0	0	0	0	0	0	0	1	0	0	L	Emconcor 2,5	Diovane 80				1	1	0
1		P2	2015-04-02	76	76	0	0	1	1	0	0	0	0	0	0	0	1	130	130	90	90	0	1	Oui	0	contrôlée	1	0	1	0	0	0	0	0	0	1	0	0	F						0	0	0	Co-Bisoprolol 10/25
1		P10	2015-05-25	76	76	1	1	0	0	0	0	1	0	0	0	1	0	150	150	90	90	0	0	non	1	pas contrôlée	0	0	0	0	0	0	0	0	0	0	0	1	L	Coversyl 5	Burinex	Aldactone			1	1	1
1		P9	2015-05-05	81	81	0	0	1	1	0	0	0	0	0	1	1	0	130	130	85	85	0	1	Oui	0	contrôlée	0	1	0	0	1	1	0	1	1	0	0	0	L	Aldactone	Selozok 100				1	1	0
1		P7	2015-04-30	71	71	0	0	1	1	0	0	1	0	0	0	1	0	150	150	90	90	0	1	Oui	0	contrôlée	0	1	0	0	0	0	0	0	0	1	0	0	L	Micardis 40	Lasix 80				1	1	0
1		P11	2015-05-12	78	78	0	0	1	1	0	0	0	0	0	1	1	0					0	1	Oui	0	contrôlée	0	1	0	0	0	0	0	0	0	1	0	0	L	Aldactone	Coversyl 5	Emconcor 2,5			1	1	1
1		P12	2015-05-12	84	84	1	1	0	0	0	0	0	0	0	0	0	1					0	1	Oui	0	contrôlée	1	0	0	0	0	0	0	0	0	1	0	0	L	Coversyl 5	Aldactone				1	1	0
1		P4	2015-04-16	66	66	1	1	0	0	1	1	0	0	0	1	2	0	140	140	90	90	0	1	Oui	0	contrôlée	0	1	0	0	0	0	0	0	0	1	0	0	L	Zestril 5	Burinex 1	Emconcor 2,5			1	1	1
1		P3	2015-04-08	68	68	0	0	1	1	1	1	0	0	0	1	2	0	145	145	85	85	1	1	Oui	0	contrôlée	0	1	0	0	0	0	0	0	0	1	0	0	F						0	0	0	Co-Bisoprolol 5/12,5
1		P6	2015-04-29	85	85	1	1	0	0	1	1	0	0	0	0	1	0	140	140	85	85	1	1	Oui	0	contrôlée	0	1	0	0	0	0	0	0	0	1	0	0	L	Lisinopril 20	Emconcor 2,5				1	1	0
1		P1	2015-03-27	82	82	1	1	0	0	1	1	1	0	0	0	2	0	140	140	90	90	0	1	Oui	0	contrôlée	0	1	0	0	0	0	0	0	0	1	0	0	L	Enalapril	Burinex				1	1	0
2		P9	2016-03-24	68	68	1	1	0	0	1	1	1	1	1	0	3	0	160	160	80	80	1	0	non	1	pas contrôlée	0	0	0	0	0	0	1	0	0	0	0	1	LF	Atacand					1	0	0	Nobiretic
2	1	P6	2016-03-02	60	60	1	1	0	0	0	0	0	0	0	1	1	0					0	1	Oui	0	contrôlée	0	1	0	0	0	0	0	0	0	1	0	0	F						0	0	0	Triplixam 10/2,5/10
2		P3	2016-03-21	51	51	1	1	0	0	0	0	0	0	0	1	1	0	130	130	70	70	0	1	Oui	0	contrôlée	0	1	0	0	1	1	0	1	1	0	0	0	F						0	0	0	Coveram 10/10
2		P1	2016-04-08	83	83	1	1	0	0	0	0	1	0	0	0	1	0	140	140	80	80	1	1	Oui	0	contrôlée	0	1	0	0	0	1	0	0	0	1	0	0	F						0	0	0	Coveram 5/5
2		P12	2016-07-15	56	56	1	1	0	0	0	0	0	0	0	1	1	0	200	200	120	120	0	0	non	1	pas contrôlée	0	0	0	0	0	0	0	0	0	0	0	1	F						0	0	0	Zanicombo 10/10
2		P2	2016-05-13	91	91	1	1	0	0	1	1	1	0	0	0	2	0	150	150	70	70	1	0	non	1	pas contrôlée	0	0	0	0	0	0	1	0	0	0	0	1	F						0	0	0	Triplixam 5/1,25/5
2		P4	2016-02-29	43	43	1	1	0	0	0	0	0	0	0	0	0	1	150	150	100	100	0	0	non	1	pas contrôlée	0	0	0	0	0	0	0	0	0	0	0	1	F						0	0	0	Coveram 5/5
2		P7	2016-03-17	69	69	0	0	1	1	0	0	0	0	0	1	1	0	140	140	80	80	1	0	non	1	pas contrôlée	0	0	0	0	0	1	0	0	0	0	0	1	L	Coversyl 5					1	0	0
2		P8	2016-03-30	64	64	1	1	0	0	0	0	1	0	0	0	1	0	150	150	90	90	0	0	non	1	pas contrôlée	0	0	0	0	0	0	0	0	0	0	0	1	F						0	0	0	Triplixam 5/1,25/5
2		P11	2016-07-13	61	61	1	1	0	0	0	0	0	0	0	1	1	0	140	140	100	100	0	0	non	1	pas contrôlée	0	0	0	0	0	0	0	0	0	0	0	1	L	Coversyl 5					1	0	0
2		P5	2016-04-06	49	49	1	1	0	0	0	0	0	0	0	1	1	0	140	140	100	100	0	0	non	1	pas contrôlée	0	0	0	0	0	0	0	0	0	0	0	1	F						0	0	0	Coveram 5/5
2		P10	2016-06-17	76	76	1	1	0	0	0	0	1	0	0	0	1	0	130	130	70	70	0	1	Oui	0	contrôlée	0	1	0	0	1	1	0	1	1	0	0	0	LF	Aldactone					1	0	0	Coveram
1		P2	2015-02-18	70	70	1	1	0	0	0	0	1	0	0	0	1	0	140	140	80	80	1	1	Oui	0	contrôlée	0	1	0	0	0	1	0	0	0	1	0	0	LF	Emconcor 10	Zanidip 10				1	1	0	Sevikar 40/10
1		P4	2015-03-02							0	0	0	0	0	0	0	1	150	150	90	90	0	1	Oui	0	contrôlée	1	0	0	0	0	0	0	0	0	1	0	0	LF	Amlodipine 5					1	0	0	Preterax 2,5/0,625
1		P7	2015-03-20	63	63	1	1	0	0	0	0	0	0	0	0	0	1	160	160	100	100	0	0	non	1	pas contrôlée	0	0	0	0	0	0	0	0	0	0	0	1	F						0	0	0	Emcoretic 10/25
1		P1	2015-02-18	83	83	1	1	0	0	0	0	1	0	0	0	1	0	150	150	70	70	1	1	Oui	0	contrôlée	0	1	0	0	0	1	0	0	0	1	0	0	L	Amlor 5	Emconcor 10				1	1	0
1		P10	2015-03-24	81	81	0	0	1	1	0	0	0	0	0	0	0	1	150	150	90	90	0	0	non	1	pas contrôlée	0	0	0	0	0	0	0	0	0	0	0	1	LF	Zanidip 10					1	0	0	Lodoz 2,5/6,25
1		P11	2015-03-24	65	65	0	0	1	1	0	0	0	0	0	0	0	1	160	160	110	110	0	0	non	1	pas contrôlée	0	0	0	0	0	0	0	0	0	0	0	1	F						0	0	0	Co-Diovane 80/12,5	Emcoretic 10/25
1		P3	2015-02-18	84	84	1	1	0	0	1	1	1	0	0	0	2	0	140	140	80	80	1	1	Oui	0	contrôlée	0	1	0	0	0	0	1	0	0	1	0	0	L	Tenormin 50	Zestril 5				1	1	0
1		P8	2015-03-20	76	76	0	0	1	1	1	1	0	0	0	0	1	0	140	140	100	100	0	0	non	1	pas contrôlée	0	0	0	0	0	0	0	0	0	0	0	1	L	Zestril 20	Amlor 5				1	1	0
1		P12	2015-03-24							1	1	0	1	1	0	2	0	160	160	100	100	0	0	non	1	pas contrôlée	0	0	0	0	0	0	0	0	0	0	0	1	L	Zestril 5	Aldactone 25				1	1	0
1		P5	2015-03-10	55	55	1	1	0	0	0	0	0	0	0	1	1	0	180	180	120	120	0	0	non	1	pas contrôlée	0	0	0	0	0	0	0	0	0	0	0	1	F						0	0	0	Preterax 2,5/0,625
1		P6	2015-03-16	69	69	1	1	0	0	0	0	0	0	0	0	0	1	160	160	100	100	0	0	non	1	pas contrôlée	0	0	0	0	0	0	0	0	0	0	0	1	L	Amlodipine 5					1	0	0
2		P11	2016-01-29	53	53	1	1	0	0	0	0	1	0	0	0	1	0	135	135	75	75	0	1	Oui	0	contrôlée	0	1	0	0	1	1	0	1	1	0	0	0	LF	Bisoprolol					1	0	0	Co-Losartan
2		P10	2016-01-29	48	48	1	1	0	0	0	0	0	0	0	1	1	0	140	140	75	75	1	1	Oui	0	contrôlée	0	1	0	0	0	1	0	0	0	1	0	0	L	Hypan 40	Olmetec 40	Lisinopril 20			1	1	1
2		P7	2015-11-24	56	56	0	0	1	1	0	0	0	1	1	0	1	0	130	130	80	80	0	1	Oui	0	contrôlée	0	1	0	0	1	1	0	1	1	0	0	0	L	Bisoprolol 5	Ramipril 5				1	1	0
2		P4	2015-11-05	76	76	0	0	1	1	0	0	1	0	0	0	1	0	150	150	95	95	0	0	non	1	pas contrôlée	0	0	0	0	0	0	0	0	0	0	0	1	F						0	0	0	Nobiretic
2		P1	2015-11-05	72	72	0	0	1	1	0	0	1	0	0	0	1	0	120	120	80	80	0	1	Oui	0	contrôlée	0	1	0	0	1	1	0	1	1	0	0	0	L	Atacand 16	Amlor 5	Emconcor 5			1	1	1
2		P9	2016-01-29	41	41	1	1	0	0	0	0	0	0	0	1	1	0	150	150	95	95	0	0	non	1	pas contrôlée	0	0	0	0	0	0	0	0	0	0	0	1	L	Lisinopril 5	Amlodipine 5				1	1	0
2		P12	2016-01-29	60	60	0	0	1	1	0	0	0	0	0	1	1	0	160	160	95	95	0	0	non	1	pas contrôlée	0	0	0	0	0	0	0	0	0	0	0	1	F						0	0	0	Tazko
2		P6	2015-11-12	44	44	1	1	0	0	1	1	0	0	0	0	1	0	145	145	95	95	0	0	non	1	pas contrôlée	0	0	0	0	0	0	0	0	0	0	0	1	F						0	0	0	Emcoretic 12,5
2		P5	2015-11-12	50	50	1	1	0	0	0	0	0	0	0	0	0	1	160	160	95	95	0	0	non	1	pas contrôlée	0	0	0	0	0	0	0	0	0	0	0	1	LF	Zanidip 10					1	0	0	Lodoz 5
2		P8	2015-11-24	30	30	1	1	0	0	0	0	0	0	0	1	1	0	120	120	80	80	0	1	Oui	0	contrôlée	0	1	0	0	1	1	0	1	1	0	0	0	LF	Amlodipine 5					1	0	0	Co-Ramipril
2		P3	2015-11-05	67	67	0	0	1	1	1	1	0	0	0	0	1	0	120	120	70	70	0	1	Oui	0	contrôlée	0	1	0	0	1	0	1	1	1	0	0	0	F						0	0	0	Emcoretic mitis 5/12,5
2		P2	2015-11-05	56	56	1	1	0	0	0	0	0	0	0	1	1	0	130	130	100	100	0	0	non	1	pas contrôlée	0	0	0	0	1	0	0	0	0	0	0	1	F						0	0	0	Coveram 10/10
1		P11	2015-04-28	75	75	1	1	0	0	0	0	1	0	0	0	1	0	120	120	70	70	0	1	Oui	0	contrôlée	0	1	0	0	1	1	0	1	1	0	0	0	L	Bisoprolol 5	Tildiem 200	Tritace 5			1	1	1
1		P3	2015-03-18	52	52	1	1	0	0	0	0	1	0	0	0	1	0	125	125	70	70	0	1	Oui	0	contrôlée	0	1	0	0	1	1	0	1	1	0	0	0	F						0	0	0	Co-Bisoprolol
1		P7	2015-03-23	62	62	1	1	0	0	0	0	0	0	0	0	0	1	130	130	62	62	0	1	Oui	0	contrôlée	1	0	1	1	0	0	0	1	1	0	0	0	F						0	0	0	Co-Lisinopril 20/12,5
1		P6	2015-05-27	63	63	1	1	0	0	0	0	0	0	0	0	0	1	140	140	63	63	1	1	Oui	0	contrôlée	1	0	0	1	0	0	0	0	0	1	0	0	L	Emconcor 5	Perindopril 5				1	1	0
1		P10	2015-06-02	80	80	0	0	1	1	0	0	1	0	0	0	1	0	120	120	60	60	0	1	Oui	0	contrôlée	0	1	0	0	1	1	0	1	1	0	0	0	L	?	?	Belsar 20			1	1	1
1		P5	2015-04-29	889	89	1	1	0	0	1	1	1	1	1	0	3	0	120	120	89	89	0	1	Oui	0	contrôlée	0	1	0	0	1	0	0	0	0	1	0	0	L	Emconcor 5	Aldactone 25	Burinex 5			1	1	1
1		P4	2015-04-15	52	52	1	1	0	0	1	1	1	0	0	0	2	0	140	140	85	85	1	1	Oui	0	contrôlée	0	1	0	0	0	0	0	0	0	1	0	0	F						0	0	0	Emcoretic 10/25
1		P1	2015-04-27	77	77	0	0	1	1	0	0	1	0	0	0	1	0	140	140	70	70	1	0	non	1	pas contrôlée	0	0	0	0	0	1	0	0	0	0	0	1	LF	Coversyl 10	Moxonidine 0,2				1	1	0	Co-Bisoprolol 5/12,5
1		P2	2015-04-30	74	74	1	1	0	0	0	0	1	0	0	0	1	0	130	130	75	75	0	1	Oui	0	contrôlée	0	1	0	0	1	1	0	1	1	0	0	0	L	Burinex	Vasexten 20				1	1	0
1		P9	2015-05-07	60	60	0	0	1	1	0	0	0	0	0	0	0	1	145	145	90	90	0	0	non	1	pas contrôlée	0	0	0	0	0	0	0	0	0	0	0	1	F						0	0	0	Emcoretic 10/25
1		P8	2015-02-02	51	51	0	0	1	1	0	0	0	0	0	0	0	1	130	130	51	51	0	1	Oui	0	contrôlée	1	0	1	1	0	0	0	1	1	0	0	0	F						0	0	0	Co-Aprovel 300/12,5
1		P12	2015-04-01	68	68	0	0	1	1	1	1	0	0	0	0	1	0	135	135	80	80	0	1	Oui	0	contrôlée	0	1	0	0	1	0	1	1	1	0	0	0	LF	?					1	0	0	Coversyl Plus 10/2,5
1		P4	2015-03-04	59	59	1	1	0	0	0	0	0	0	0	1	1	0					0	1	Oui	0	contrôlée	0	1	0	0	0	0	0	0	0	1	0	0	LF	Tenormin Minor 25					1	0	0	Coveram 5
1		P10	2015-03-13	73	73	1	1	0	0	0	0	0	0	0	1	1	0					0	1	Oui	0	contrôlée	0	1	0	0	0	0	0	0	0	1	0	0	LF	Enalapril 20	Moxon 0,2				1	1	0	Enalapril 20
1		P12	2015-03-18	60	60	0	0	1	1	0	0	0	0	0	0	0	1					0	1	Oui	0	contrôlée	1	0	0	0	0	0	0	0	0	1	0	0	F						0	0	0	Coveram 10/10
1		P5	2015-02-27	80	80	0	0	1	1	0	0	0	0	0	1	1	0					0	1	Oui	0	contrôlée	0	1	0	0	0	0	0	0	0	1	0	0	L	Micardis 80	Bisoprolol 10	Zanidip 10	Cordarone		1	1	1
1		P6	2015-03-06			0	0	1	1	0	0	0	0	0	1	1	0					0	1	Oui	0	contrôlée	0	1	0	0	0	0	0	0	0	1	0	0	LF	Sotalex	Asaflow				1	1	0	Preterax 5/1,25
1		P2	2015-02-24	64	64	0	0	1	1	1	1	0	0	0	0	1	0					0	1	Oui	0	contrôlée	0	1	0	0	0	0	0	0	0	1	0	0	LF	Nobiten 10					1	0	0	Triplixam 5
1		P3	2015-03-02	65	65	0	0	1	1	0	0	0	0	0	1	1	0					0	1	Oui	0	contrôlée	0	1	0	0	0	0	0	0	0	1	0	0	F						0	0	0	Pretrax 2,5/0,625
1		P8	2015-03-11	57	57	1	1	0	0	1	1	0	0	0	0	1	0					0	1	Oui	0	contrôlée	0	1	0	0	0	0	0	0	0	1	0	0	LF	Belsar 20					1	0	0	Triplixam 5/1,25/5
1		P7	2015-03-10	73	73	0	0	1	1	1	1	0	0	0	0	1	0					0	1	Oui	0	contrôlée	0	1	0	0	0	0	0	0	0	1	0	0	L	Tenormin Minor 25					1	0	0
1		P11	2015-03-17	64	64	1	1	0	0	0	0	0	0	0	1	1	0					0	1	Oui	0	contrôlée	0	1	0	0	0	0	0	0	0	1	0	0	L	Tenormin Minor 25					1	0	0
1		P9	2015-03-13	60	60	0	0	1	1	0	0	0	0	0	1	1	0					0	1	Oui	0	contrôlée	0	1	0	0	0	0	0	0	0	1	0	0	F						0	0	0	Pretrax 2,5/0,625
1		P1	2015-02-24	73	73	0	0	1	1	1	1	0	0	0	0	1	0					0	1	Oui	0	contrôlée	0	1	0	0	0	0	0	0	0	1	0	0	F						0	0	0	Preterax 2,5/0,625	Olmetec Plus 20
1		P4	2015-03-12	50	50	1	1	0	0	0	0	1	0	0	0	1	0					0	1	Oui	0	contrôlée	0	1	0	0	0	0	0	0	0	1	0	0	F						0	0	0	Forzaten HCT 40/5/12,5
1		P6	2015-04-23	60	60	0	0	1	1	0	0	0	0	0	0	0	1	140	140	80	80	1	0	non	1	pas contrôlée	0	0	0	1	0	0	0	0	0	0	0	1	LF	Coversyl					1	0	0	Aldactazine
1		P10	2015-04-27	66	66	0	0	1	1	0	0	0	0	0	0	0	1	130	130	70	70	0	1	Oui	0	contrôlée	1	0	1	1	0	0	0	1	1	0	0	0	F						0	0	0	Preterax 2,5/0,625
1		P2	2015-03-10	42	42	1	1	0	0	0	0	1	0	0	0	1	0					0	1	Oui	0	contrôlée	0	1	0	0	0	0	0	0	0	1	0	0	LF	Nobiten 5					1	0	0	Zanicombo 20/10
1		P1	2015-03-20	34	34	1	1	0	0	0	0	0	0	0	0	0	1	140	140	90	90	0	1	Oui	0	contrôlée	1	0	0	0	0	0	0	0	0	1	0	0	F						0	0	0	Tazko 5/5	Nobiretic 5/12,5
1		P3	2015-03-19	62	62	1	1	0	0	0	0	0	0	0	0	0	1					0	1	Oui	0	contrôlée	1	0	0	0	0	0	0	0	0	1	0	0	F						0	0	0	Tenoretic 100/25
1		P5		59	59	1	1	0	0	1	1	1	0	0	0	2	0	125	125	80	80	0	1	Oui	0	contrôlée	0	1	0	0	1	0	1	1	1	0	0	0	L	Irbesartan	Bisoprolol				1	1	0
1		P8	2015-03-03	62	62	1	1	0	0	0	0	1	0	0	0	1	0	150	150	100	100	0	0	non	1	pas contrôlée	0	0	0	0	0	0	0	0	0	0	0	1	L	Coversyl 5					1	0	0
1		P7	2015-04-30	82	82	0	0	1	1	1	1	0	0	0	0	1	0	120	120	80	80	0	1	Oui	0	contrôlée	0	1	0	0	1	0	1	1	1	0	0	0	LF	Zanidip					1	0	0	Zestoretic
1		P12	2015-03-10	55	55	0	0	1	1	0	0	0	0	0	0	0	1	190	190	90	90	0	0	non	1	pas contrôlée	0	0	0	0	0	0	0	0	0	0	0	1	L	Coversyl 5					1	0	0
1		P9		76	76	1	1	0	0	1	1	0	0	0	0	1	0	110	110	70	70	0	1	Oui	0	contrôlée	0	1	0	0	1	0	1	1	1	0	0	0	L	Coversyl 5					1	0	0
1		P11	2015-08-13	70	70	1	1	0	0	0	0	0	0	0	0	0	1	130	130	80	80	0	1	Oui	0	contrôlée	1	0	1	1	0	0	0	1	1	0	0	0	F						0	0	0	Co-Bisoprolol
1		P8	2015-08-06	53	53	1	1	0	0	0	0	0	0	0	0	0	1					0	0	non	1	pas contrôlée	0	0	0	0	0	0	0	0	0	0	0	1	L	Nobiten 5	Coversyl 10				1	1	0
1		P5	2015-04-14	46	46	1	1	0	0	0	0	0	0	0	0	0	1					0	0	non	1	pas contrôlée	0	0	0	0	0	0	0	0	0	0	0	1	F						0	0	0	Coveram 5/5
1		P6	2015-04-20	65	65	1	1	0	0	0	0	0	0	0	0	0	1					0	0	non	1	pas contrôlée	0	0	0	0	0	0	0	0	0	0	0	1	L	Aprovel 300	Amlor 5				1	1	0
1		P2	2015-03-20	60	60	1	1	0	0	1	1	0	0	0	0	1	0					0	1	Oui	0	contrôlée	0	1	0	0	0	0	0	0	0	1	0	0	LF	Indapamide 2,5					1	0	0	Coveram 10/5
1		P3	2015-02-18	68	68	0	0	1	1	0	0	0	0	0	0	0	1					0	0	non	1	pas contrôlée	0	0	0	0	0	0	0	0	0	0	0	1	F						0	0	0	Preterax 5/1,25
1		P10	2015-08-04	59	59	0	0	1	1	1	1	0	0	0	0	1	0	140	140	90	90	0	0	non	1	pas contrôlée	0	0	0	0	0	0	0	0	0	0	0	1	L	Amlogal 10	Loortan 100	Bisoprolol 5			1	1	1
1		P4	2015-03-18	63	63	1	1	0	0	0	0	0	0	0	0	0	1					0	0	non	1	pas contrôlée	0	0	0	0	0	0	0	0	0	0	0	1	F						0	0	0	Preterax 5/1,25
1		P9	2015-08-05	47	47	0	0	1	1	0	0	0	0	0	0	0	1	146	146	98	98	0	0	non	1	pas contrôlée	0	0	0	0	0	0	0	0	0	0	0	1	F						0	0	0	Zanicombo 10/10
1		P7	2015-05-27	68	68	1	1	0	0	0	0	0	0	0	0	0	1					0	0	non	1	pas contrôlée	0	0	0	0	0	0	0	0	0	0	0	1	F						0	0	0	Exforge 5/160
1		P1	2015-01-29	55	55	0	0	1	1	0	0	1	0	0	0	1	0					0	0	non	1	pas contrôlée	0	0	0	0	0	0	0	0	0	0	0	1	F						0	0	0	Zanicombo 20/10
1		P11	2015-08-05	64	64	0	0	1	1	0	0	0	0	0	0	0	1					0					0	0	0	0	0	0	0	0	0	0	0	0	LF	Zanidip 10					1	0	0	Emcoretic 5/12,5
1		P12		86	86	1	1	0	0	0	0	1	0	0	0	1	0					0	1	Oui	0	contrôlée	0	1	0	0	0	0	0	0	0	1	0	0	L	Emconcor 10	Cozaar 100				1	1	0
1		P4	2015-01-28	66	66	0	0	1	1	1	1	0	0	0	0	1	0	155	155	70	70	1	0	non	1	pas contrôlée	0	0	0	0	0	0	1	0	0	0	0	1	L	Amlor 10					1	0	0
1		P6	2015-02-05	70	70	0	0	1	1	0	0	0	0	0	1	1	0	160	160	80	80	1	0	non	1	pas contrôlée	0	0	0	0	0	1	0	0	0	0	0	1	L	Zestril 20					1	0	0
1		P3	2015-01-20	74	74	1	1	0	0	0	0	1	0	0	0	1	0	145	145	90	90	0	0	non	1	pas contrôlée	0	0	0	0	0	0	0	0	0	0	0	1	L	Atacand 16					1	0	0
1		P5	2015-02-04	68	68	1	1	0	0	0	0	0	0	0	0	0	1	170	170	90	90	0	0	non	1	pas contrôlée	0	0	0	0	0	0	0	0	0	0	0	1	L	Olmetec 20					1	0	0
1		P10	2015-02-12	73	73	0	0	1	1	0	0	0	0	0	1	1	0	150	150	90	90	0	0	non	1	pas contrôlée	0	0	0	0	0	0	0	0	0	0	0	1	F						0	0	0	Nobiretic
1		P2	2015-01-20	71	71	1	1	0	0	1	1	0	0	0	0	1	0	160	160	70	70	1	0	non	1	pas contrôlée	0	0	0	0	0	0	1	0	0	0	0	1	F						0	0	0	Sevikar 20
1		P7	1900-04-01	69	69	0	0	1	1	1	1	0	0	0	1	2	0	150	150	85	85	1	0	non	1	pas contrôlée	0	0	0	0	0	0	0	0	0	0	0	1	F						0	0	0	Co-Aprovel 300
1		P12	2015-02-17	74	74	1	1	0	0	0	0	1	0	0	0	1	0	155	155	80	80	1	0	non	1	pas contrôlée	0	0	0	0	0	1	0	0	0	0	0	1	F						0	0	0	Zanicombo
1		P1	2015-01-16	54	54	1	1	0	0	0	0	0	0	0	0	0	1	150	150	80	80	1	0	non	1	pas contrôlée	0	0	0	1	0	0	0	0	0	0	0	1	F						0	0	0	Preterax 5/1,25
1		P11	2015-02-13	68	68	0	0	1	1	1	1	0	0	0	0	1	0	150	150	70	70	1	0	non	1	pas contrôlée	0	0	0	0	0	0	1	0	0	0	0	1	L	Zanidip 20					1	0	0
1		P9	2015-02-12	61	61	1	1	0	0	0	0	0	0	0	1	1	0	160	160	70	70	1	0	non	1	pas contrôlée	0	0	0	0	0	1	0	0	0	0	0	1	L	Nobiten					1	0	0
1		P8	2015-02-10	68	68	1	1	0	0	1	1	0	0	0	0	1	0	160	160	85	85	1	0	non	1	pas contrôlée	0	0	0	0	0	0	0	0	0	0	0	1	L	Zanidip 20					1	0	0
2		P12	2016-04-29	67	67					1	1	0	1	1	0	2	0	140	140	85	85	1	1	Oui	0	contrôlée	0	1	0	0	0	0	0	0	0	1	0	0	L	Emconcor 10	Tritace 5				1	1	0
2	1	P4	2016-04-21	57	57	0	0	1	1	0	0	0	0	0	0	0	1	125	125	80	80	0	0	non	0	contrôlée	0	0	1	1	0	0	0	1	0	0	1	0	L	Bisoprolol 5
2		P3	2016-04-21	68	68	1	1	0	0	1	1	0	0	0	0	1	0	130	130	85	85	0	1	Oui	0	contrôlée	0	1	0	0	1	0	0	0	0	1	0	0	L	Coversyl 5	Emconcor 2,5
2	1	P5	2016-04-22	60	60	1	1	0	0	0	0	0	0	0	0	0	1	120	120	80	80	0	0	non	0	contrôlée	0	0	1	1	0	0	0	1	0	0	1	0	F						0	0	0	Coversyl Plus
2		P11	2016-04-28	84	84	0	0	1	1	0	0	1	0	0	0	1	0	135	135	80	80	0	1	Oui	0	contrôlée	0	1	0	0	1	1	0	1	1	0	0	0	L	Emconcor 5					1	0	0
2		P9	2016-04-28	77	77	0	0	1	1	0	0	0	0	0	1	1	0	140	140	80	80	1	1	Oui	0	contrôlée	0	1	0	0	0	1	0	0	0	1	0	0	L	Sotalix 160	Aldactone 100	Lasix P			1	1	1
2		P2	2016-04-21	65	65	0	0	1	1	0	0	0	0	0	0	0	1	140	140	85	85	1	1	Oui	0	contrôlée	1	0	0	1	0	0	0	0	0	1	0	0	F									Dytenzide
2		P10	2016-04-28	77	77	0	0	1	1	1	1	0	1	1	0	2	0	130	130	80	80	0	1	Oui	0	contrôlée	0	1	0	0	1	0	1	1	1	0	0	0	L	Aprovel 300	Burinex 1	Selozok	Amlor 5		1	1	1
2		P8	2016-04-27	78	78	1	1	0	0	0	0	1	0	0	0	1	0	140	140	85	85	1	1	Oui	0	contrôlée	0	1	0	0	0	1	0	0	0	1	0	0	LF	Tenormin 100	Amlodipine 5				1	1	0	Co-Aprovel 300/12,5
2		P6	2016-04-22	54	54	1	1	0	0	1	1	0	0	0	0	1	0	135	135	75	75	0	1	Oui	0	contrôlée	0	1	0	0	1	0	1	1	1	0	0	0	F						0	0	0	Coveram 5/5
2		P1	2016-04-21	56	56	0	0	1	1	0	0	0	0	0	0	0	1	120	120	85	85	0	1	Oui	0	contrôlée	1	0	1	1	0	0	0	1	1	0	0	0	LF	Emconcor 10					1			Spironolactone + Hydrochlorothiazide
2		P7	2016-04-27	59	59	1	1	0	0	0	0	0	0	0	0	0	1	130	130	70	70	0	1	Oui	0	contrôlée	1	0	1	1	0	0	0	1	1	0	0	0	F						0	0	0	Co-Amiloride
2		P1	2016-02-10	35	35	0	0	1	1	0	0	0	0	0	0	0	1	160	160	90	90	0	0	non	1	pas contrôlée	0	0	0	0	0	0	0	0	0	0	0	1	F						0	0	0	Co-Perindopril	Lodoz 5
2		P10	2016-04-21	72	72	0	0	1	1	0	0	0	0	0	0	0	1	168	168	95	95	0	0	non	1	pas contrôlée	0	0	0	0	0	0	0	0	0	0	0	1	F						0	0	0	Preterax 5
2		P7	2016-03-29	46	46	0	0	1	1	0	0	0	0	0	0	0	1	170	170	92	92	0	0	non	1	pas contrôlée	0	0	0	0	0	0	0	0	0	0	0	1	F						0	0	0	Aldactazine
2		P2	2016-02-15	61	61	0	0	1	1	0	0	0	0	0	0	0	1	165	165	92	92	0	0	non	1	pas contrôlée	0	0	0	0	0	0	0	0	0	0	0	1	F						0	0	0	Aldactazine
2		P4	2016-02-28	73	73	0	0	1	1	0	0	0	0	0	0	0	1	148	148	92	92	0	0	non	1	pas contrôlée	0	0	0	0	0	0	0	0	0	0	0	1	F						0	0	0	Lodoz
2		P12	2016-05-10	69	69	1	1	0	0	0	0	0	0	0	0	0	1	160	160	90	90	0	0	non	1	pas contrôlée	0	0	0	0	0	0	0	0	0	0	0	1	F						0	0	0	Co-Perindopril 4
2		P11	2016-05-02	65	65	0	0	1	1	0	0	0	0	0	0	0	1	170	170	85	85	1	0	non	1	pas contrôlée	0	0	0	1	0	0	0	0	0	0	0	1	L	Valsartan 16					1	0	0
2		P5	2016-03-14	62	62	0	0	1	1	0	0	0	0	0	0	0	1	168	168	88	88	1	0	non	1	pas contrôlée	0	0	0	1	0	0	0	0	0	0	0	1	F						0	0	0	Co-Perindopril 4	Lodoz 10
2		P6	2016-03-20	72	72	0	0	1	1	0	0	0	0	0	0	0	1	148	148	92	92	0	0	non	1	pas contrôlée	0	0	0	0	0	0	0	0	0	0	0	1	F						0	0	0	Nobiten Plus
2		P3	2016-02-21	58	58	0	0	1	1	0	0	0	0	0	0	0	1	172	172	90	90	0	0	non	1	pas contrôlée	0	0	0	0	0	0	0	0	0	0	0	1	F						0	0	0	Preterax
2		P9	2016-04-16	38	38	1	1	0	0	1	1	0	0	0	0	1	0	162	162	92	92	0	0	non	1	pas contrôlée	0	0	0	0	0	0	0	0	0	0	0	1	L	Losartan 100					1	0	0
1		P10	2015-08-18	62	62	1	1	0	0	0	0	0	0	0	1	1	0	132	132	82	82	0	1	Oui	0	contrôlée	0	1	0	0	1	1	0	1	1	0	0	0	LF	Amlor 5					1	0	0	Co-Lisinopril 20/12,5
1		P12	2015-08-26	78	78	1	1	0	0	0	0	1	0	0	0	1	0					0	1	Oui	0	contrôlée	0	1	0	0	0	0	0	0	0	1	0	0	L	Cozaar 100	Sotaliex 160				1	1	0
1		P8	2015-08-17	79	79	0	0	1	1	1	1	0	0	0	0	1	0	142	142	87	87	1	1	Oui	0	contrôlée	0	1	0	0	0	0	0	0	0	1	0	0	LF	Amlor 5					1	0	0	Nobiretic 5/12,5
1		P7	2015-08-17	60	60	1	1	0	0	1	1	0	0	0	0	1	0					0	1	Oui	0	contrôlée	0	1	0	0	0	0	0	0	0	1	0	0	F						0	0	0	Atenolol 100 + Chlortalidone 25
1		P6	2015-08-17	46	46	1	1	0	0	0	0	0	0	0	0	0	1					0	1	Oui	0	contrôlée	1	0	0	0	0	0	0	0	0	1	0	0	LF	Moxon 0,4					1	0	0	Accuretic 20/12,5
1		P1	2015-03-20	66	66	0	0	1	1	0	0	0	0	0	0	0	1	158	158	78	78	1	1	Oui	0	contrôlée	1	0	0	1	0	0	0	0	0	1	0	0	LF	Zanidip 10	Nobiten 5				1	1	0	Coversyl Plus 10/2,5
1		P9	2015-08-18	84	84	1	1	0	0	0	0	1	0	0	0	1	0	120	120	80	80	0	1	Oui	0	contrôlée	0	1	0	0	1	1	0	1	1	0	0	0	L	Burinex 1	Vaslartan 80				1	1	0
1		P3	2015-03-31	50	50	1	1	0	0	0	0	0	0	0	0	0	1					0	1	Oui	0	contrôlée	1	0	0	0	0	0	0	0	0	1	0	0	LF	Nobiten 5					1	0	0	Coveram 10/10
1		P5	2015-06-29	70	70	0	0	1	1	0	0	0	0	0	0	0	1	165	165	85	85	1	0	non	1	pas contrôlée	0	0	0	1	0	0	0	0	0	0	0	1	F						0	0	0	Coveram 5/5
1		P11	2015-08-24	42	42	1	1	0	0	1	1	0	0	0	0	1	0					0	0	non	1	pas contrôlée	0	0	0	0	0	0	0	0	0	0	0	1	L	Coversyl 5	Amlor 5				1	1	0
1		P2	2015-03-23	51	51	1	1	0	0	0	0	0	0	0	0	0	1					0	0	non	1	pas contrôlée	0	0	0	0	0	0	0	0	0	0	0	1	F						0	0	0	Nobiretic 5/12,5
1		P4	2015-05-04	57	57	1	1	0	0	0	0	0	0	0	0	0	1					0	0	non	1	pas contrôlée	0	0	0	0	0	0	0	0	0	0	0	1	L	Atenolol 50	Coversyl 10				1	1	0
1		P7	2015-05-05	52	52	0	0	1	1	0	0	0	0	0	0	0	1	120	120	70	70	0	1	Oui	0	contrôlée	1	0	1	1	0	0	0	1	1	0	0	0	LF	Emconcor 10					1	0	0	Preterax 10/2,5
1		P11	2015-07-10	66	66	1	1	0	0	0	0	0	0	0	0	0	1	140	140	95	95	0	0	non	1	pas contrôlée	0	0	0	0	0	0	0	0	0	0	0	1	F						0	0	0	Co-Diovane 160
1		P6	2015-05-05	76	76	0	0	1	1	0	0	0	0	0	0	0	1	140	140	80	80	1	1	Oui	0	contrôlée	1	0	0	1	0	0	0	0	0	1	0	0	LF	Vasexten 20	Belsar 40				1	1	0	?
1		P10	2015-06-22	77	77	0	0	1	1	0	0	0	0	0	0	0	1	120	120	80	80	0	1	Oui	0	contrôlée	1	0	1	1	0	0	0	1	1	0	0	0	L	Metoprolol 100	Coversyl 10	?			1	1	1
1		P3	2015-01-27	73	73	1	1	0	0	0	0	0	0	0	0	0	1	140	140	70	70	1	1	Oui	0	contrôlée	1	0	0	1	0	0	0	0	0	1	0	0	L	Metoprolol 100	Tritace 10				1	1	0
1		P9	2015-06-17	63	63	1	1	0	0	1	1	0	0	0	0	1	0	110	110	70	70	0	1	Oui	0	contrôlée	0	1	0	0	1	0	1	1	1	0	0	0	L	Zocor	Coversyl				1	1	0
1		P2	2015-01-28	81	81	0	0	1	1	0	0	0	0	0	0	0	1	130	130	80	80	0	1	Oui	0	contrôlée	1	0	1	1	0	0	0	1	1	0	0	0	L	Amlor 10	Nobiten				1	1	0
1		P4	2015-03-24	63	63	1	1	0	0	0	0	0	0	0	1	1	0	140	140	80	80	1	1	Oui	0	contrôlée	0	1	0	0	0	1	0	0	0	1	0	0	LF	Zanidip 10					1	0	0	Preterax 10/2,5
1		P5	2015-03-24	46	46	1	1	0	0	0	0	0	0	0	0	0	1	140	140	80	80	1	1	Oui	0	contrôlée	1	0	0	1	0	0	0	0	0	1	0	0	F						0	0	0	Micardis Plus 80/12,5
1		P12	2015-07-06	46	46	1	1	0	0	0	0	0	0	0	0	0	1	120	120	80	80	0	1	Oui	0	contrôlée	1	0	1	1	0	0	0	1	1	0	0	0	F						0	0	0	Preterax
1		P8	2015-06-16	46	46	1	1	0	0	0	0	0	0	0	0	0	1	160	160	90	90	0	0	non	1	pas contrôlée	0	0	0	0	0	0	0	0	0	0	0	1	L	?	Zanidip 20	Nobiten			1	1	1
1		P1	2015-01-28	66	66	0	0	1	1	0	0	0	0	0	0	0	1	140	140	80	80	1	1	Oui	0	contrôlée	1	0	0	1	0	0	0	0	0	1	0	0	L	Bisoprolol 10					1	0	0
2		P5	2015-12-17	68	68	1	1	0	0	0	0	0	0	0	1	1	0	140	140	90	90	0	0	non	1	pas contrôlée	0	0	0	0	0	0	0	0	0	0	0	1	F						0	0	0	Zestoretic 20/12,5
2		P11	2016-01-04	68	68	1	1	0	0	0	0	0	0	0	0	0	1	140	140	80	80	1	1	Oui	0	contrôlée	1	0	0	1	0	0	0	0	0	1	0	0	F						0	0	0	Coveram 5/5
2		P1	2015-12-14	84	84	0	0	1	1	0	0	0	1	1	0	1	0	140	140	80	80	1	1	Oui	0	contrôlée	0	1	0	0	0	1	0	0	0	1	0	0	F						0	0	0	Coveram 5/5
2		P3	2015-12-16	81	81	0	0	1	1	0	0	0	1	1	0	1	0	140	140	70	70	1	1	Oui	0	contrôlée	0	1	0	0	0	1	0	0	0	1	0	0	F						0	0	0	Exforge HCT 10/160/12,5
2		P8	2015-12-21	43	43	1	1	0	0	0	0	0	0	0	0	0	1	170	170	90	90	0	0	non	1	pas contrôlée	0	0	0	0	0	0	0	0	0	0	0	1	F						0	0	0	Coveram 5/10
2		P2	2015-12-16	71	71	0	0	1	1	0	0	0	0	0	0	0	1	120	120	70	70	0	1	Oui	0	contrôlée	1	0	1	1	0	0	0	1	1	0	0	0	F						0	0	0	Coveram 5/5
2		P4	2015-12-17	46	46	1	1	0	0	1	1	0	0	0	0	1	0	120	120	70	70	0	1	Oui	0	contrôlée	0	1	0	0	1	0	1	1	1	0	0	0	F						0	0	0	Coveram 5/10
2		P10	2015-12-23	72	72	0	0	1	1	1	1	0	0	0	0	1	0	140	140	90	90	0	1	Oui	0	contrôlée	0	1	0	0	0	0	0	0	0	1	0	0	F						0	0	0	Co-Lisinopril 20/12,5
2		P9	2015-12-22	35	35	0	0	1	1	0	0	0	0	0	0	0	1	140	140	80	80	1	1	Oui	0	contrôlée	1	0	0	1	0	0	0	0	0	1	0	0	F						0	0	0	Emcoretic 10/12,5
2		P12	2016-01-04	49	49	0	0	1	1	0	0	0	0	0	0	0	1	150	150	90	90	0	0	non	1	pas contrôlée	0	0	0	0	0	0	0	0	0	0	0	1	F						0	0	0	Coveram 5/5
2		P7	2015-12-19	48	48	1	1	0	0	1	1	0	0	0	0	1	0	130	130	80	80	0	1	Oui	0	contrôlée	0	1	0	0	1	0	1	1	1	0	0	0	F						0	0	0	Coveram 5/5
2		P6	2015-12-18	64	64	1	1	0	0	0	0	0	0	0	0	0	1	130	130	80	80	0	1	Oui	0	contrôlée	1	0	1	1	0	0	0	1	1	0	0	0	F						0	0	0	Coveram 5/5
1		P8	2015-04-02	46	46	0	0	1	1	1	1	0	0	0	0	1	0	120	120	80	80	0	1	Oui	0	contrôlée	0	1	0	0	1	0	1	1	1	0	0	0	F						0	0	0	Emcoretic 5/12,5
1		P12	2015-04-01	59	59	1	1	0	0	0	0	0	0	0	1	1	0	120	120	80	80	0	1	Oui	0	contrôlée	0	1	0	0	1	1	0	1	1	0	0	0	L	Accupril 20					1	0	0
1		P7	2015-04-02	52	52	1	1	0	0	0	0	0	0	0	1	1	0	120	120	80	80	0	1	Oui	0	contrôlée	0	1	0	0	1	1	0	1	1	0	0	0	LF	Inderal 40					1	0	0	Exforge 5/160
1		P1	2015-01-18	79	79	1	1	0	0	0	0	1	0	0	0	1	0	120	120	80	80	0	1	Oui	0	contrôlée	0	1	0	0	1	1	0	1	1	0	0	0	LF	Zanidip 10					1	0	0	Co-Candesartan 16/12,5	Emcoretic 5/12
1		P2	2015-02-18	39	39	1	1	0	0	0	0	0	0	0	1	1	0	160	160	120	120	0	0	non	1	pas contrôlée	0	0	0	0	0	0	0	0	0	0	0	1	L	Nobiten 5					1	0	0
1		P3	2015-02-17	54	54	0	0	1	1	0	0	0	0	0	1	1	0	130	130	100	100	0	0	non	1	pas contrôlée	0	0	0	0	1	0	0	0	0	0	0	1	F						0	0	0	Triplixam 5/1,25/5
1		P5	2015-02-01	40	40	0	0	1	1	0	0	0	0	0	1	1	0	150	150	100	100	0	0	non	1	pas contrôlée	0	0	0	0	0	0	0	0	0	0	0	1	L	Bisoprolol 5					1	0	0
1		P10	2015-04-02	41	41	0	0	1	1	0	0	0	0	0	1	1	0	120	120	80	80	0	1	Oui	0	contrôlée	0	1	0	0	1	1	0	1	1	0	0	0	L	Inderal 40					1	0	0
1		P11	2015-04-02	53	53	0	0	1	1	0	0	0	0	0	1	1	0	150	150	95	95	0	0	non	1	pas contrôlée	0	0	0	0	0	0	0	0	0	0	0	1	LF	Lasix 40					1	0	0	Rasilez HCT 300/25
1		P9	2015-04-02	76	76	0	0	1	1	0	0	0	1	1	0	1	0	130	130	80	80	0	1	Oui	0	contrôlée	0	1	0	0	1	1	0	1	1	0	0	0	F						0	0	0	Teveten pPlus 600/12,5
1		P4	2015-02-18	50	50	1	1	0	0	1	1	0	0	0	0	1	0	140	140	90	90	0	1	Oui	0	contrôlée	0	1	0	0	0	0	0	0	0	1	0	0	LF	Bisoprolol 5					1	0	0	Coveram 10/10
1		P6	2015-04-02	82	82	0	0	1	1	0	0	0	0	0	1	1	0	100	100	80	80	0	1	Oui	0	contrôlée	0	1	0	0	1	1	0	1	1	0	0	0	L	Belsar 20					1	0	0
2	1	P1	2015-12-15	60	60	0	0	1	1	0	0	0	0	0	0	0	1	130	130	80	80	0	1	Oui	0	contrôlée	1	0	1	1	0	0	0	1	1	0	0	0	F						0	0	0	Nobiretic
2		P5	2015-12-23	81	81	1	1	0	0	0	0	0	0	0	1	1	0	124	124	86	86	0	1	Oui	0	contrôlée	0	1	0	0	1	1	0	1	1	0	0	0	L	Amlor 5	Emconcor 5				1	1	0
2	1	P4	2015-12-16							0	0	0	0	0	0	0	1	130	130	94	94	0	1	Oui	0	contrôlée	1	0	1	0	0	0	0	0	0	1	0	0	F						0	0	0	Losartan Plus
2		P9	2016-01-08	81	81	1	1	0	0	1	1	1	0	0	0	2	0	122	122	60	60	0	1	Oui	0	contrôlée	0	1	0	0	1	0	1	1	1	0	0	0	L	Emconcor 10	Coversyl 5				1	1	0
2	1	P10	2016-01-08	60	60	0	0	1	1	0	0	0	0	0	0	0	1	140	140	86	86	1	1	Oui	0	contrôlée	1	0	0	1	0	0	0	0	0	1	0	0	F						0	0	0	Loortan Plus 100/12,5
2	1	P3	2015-12-15							0	0	0	0	0	0	0	1	120	120	60	60	0	1	Oui	0	contrôlée	1	0	1	1	0	0	0	1	1	0	0	0	L	Zanidip	Losartan 100				1	1	0
2	1	P7	2015-12-23	76	76	1	1	0	0	1	1	0	0	0	0	1	0	146	146	92	92	0	0	non	1	pas contrôlée	0	0	0	0	0	0	0	0	0	0	0	1	F						0	0	0	Coveram 5/10
2	1	P12	2016-01-29	84	84	0	0	1	1	0	0	0	0	0	0	0	1	130	130	84	84	0	1	Oui	0	contrôlée	1	0	1	1	0	0	0	1	1	0	0	0	F						0	0	0	Emcoretic 10/25
2	1	P8	2015-12-23	50	50	1	1	0	0	0	0	0	0	0	0	0	1	145	145	86	86	1	1	Oui	0	contrôlée	1	0	0	1	0	0	0	0	0	1	0	0	F						0	0	0	Loortan Plus 100/12,5
2	1	P11	2016-01-11	78	78	0	0	1	1	1	1	0	0	0	0	1	0	120	120	80	80	0	0	non	0	contrôlée	0	0	0	0	1	0	1	1	0	0	1	0	F						0	0	0	Zestoretic 20/12,5
2	1	P6	2015-12-23	79	79	0	0	1	1	1	1	0	0	0	0	1	0	143	143	88	88	1	0	non	0	contrôlée	0	0	0	0	0	0	0	0	0	0	0	1	F						0	0	0	Exforge 5	Co-Lisinopril 25
2	1	P2	2015-12-15							1	1	0	0	0	0	1	0	140	140	86	86	1	1	Oui	0	contrôlée	0	1	0	0	0	0	0	0	0	1	0	0	F						0	0	0	Coveram 10/5
1		P5	2015-01-30	80	80	0	0	1	1	0	0	0	1	1	0	1	0	160	160	80	80	1	0	non	1	pas contrôlée	0	0	0	0	0	1	0	0	0	0	0	1	LF	Zanidip 10					1	0	0	Co-Lisinopril 20/12,5
1		P12	2015-02-20	60	60	1	1	0	0	1	1	1	0	0	0	2	0	130	130	80	80	0	1	Oui	0	contrôlée	0	1	0	0	1	0	1	1	1	0	0	0	F						0	0	0	Coveram 10/5
1		P3	2015-01-22	57	57	1	1	0	0	0	0	0	0	0	0	0	1	130	130	80	80	0	1	Oui	0	contrôlée	1	0	1	1	0	0	0	1	1	0	0	0	F						0	0	0	Coversyl Plus 10/2,5
1		P4	2015-01-23	68	68	1	1	0	0	0	0	0	0	0	0	0	1	160	160	80	80	1	0	non	1	pas contrôlée	0	0	0	1	0	0	0	0	0	0	0	1	LF	Isoten 2,5	Fludex				1	1	0	Coveram 10/10
1		P8	2015-02-03	48	48	1	1	0	0	1	1	0	0	0	0	1	0	150	150	80	80	1	1	Oui	0	contrôlée	0	1	0	0	0	0	1	0	0	1	0	0	F						0	0	0	Forzaten 40/5
1		P2	2015-01-21	81	81	1	1	0	0	0	0	0	0	0	0	0	1	130	130	80	80	0	1	Oui	0	contrôlée	1	0	1	1	0	0	0	1	1	0	0	0	LF	Fludex					1	0	0	Coveram 10/5
1		P10	2015-02-03	56	56	0	0	1	1	1	1	0	0	0	0	1	0	170	170	90	90	0	0	non	1	pas contrôlée	0	0	0	0	0	0	0	0	0	0	0	1	F						0	0	0	Coversyl 10/5
1		P6	2015-02-02	62	62	1	1	0	0	0	0	0	0	0	0	0	1	160	160	110	110	0	0	non	1	pas contrôlée	0	0	0	0	0	0	0	0	0	0	0	1	F						0	0	0	Coveram 10/10
1		P1	2015-01-21	82	82	0	0	1	1	1	1	0	0	0	0	1	0	140	140	80	80	1	1	Oui	0	contrôlée	0	1	0	0	0	0	1	0	0	1	0	0	LF	Tenormin 50	Coversyl 5	Zanidip 20			1	1	1	Coveram 10/5
1		P11	2015-02-18	68	68	1	1	0	0	1	1	0	0	0	0	1	0	130	130	80	80	0	1	Oui	0	contrôlée	0	1	0	0	1	0	1	1	1	0	0	0	F						0	0	0	Twynsta 80/10
1		P9	2015-02-03	88	88	1	1	0	0	0	0	0	0	0	0	0	1	140	140	70	70	1	1	Oui	0	contrôlée	1	0	0	1	0	0	0	0	0	1	0	0	F						0	0	0	Coveram 5/5
1		P7	2015-02-02	61	61	1	1	0	0	0	0	0	0	0	0	0	1	130	130	80	80	0	1	Oui	0	contrôlée	1	0	1	1	0	0	0	1	1	0	0	0	F						0	0	0	Coveram 10/5
2		P9	2015-12-12	81	81	0	0	1	1	0	0	0	0	0	0	0	1	130	130	85	85	0	1	Oui	0	contrôlée	1	0	1	1	0	0	0	1	1	0	0	0	L	Amlodipine 10	Indapamide 2,5	Coversyl 5			1	1	1
2		P8	2015-11-24	91	91	0	0	1	1	0	0	0	0	0	0	0	1	170	170	90	90	0	0	non	1	pas contrôlée	0	0	0	0	0	0	0	0	0	0	0	1	L	Moxonidine 0,4	Amlor 10				1	1	0
2		P10	2015-12-23	60	60	1	1	0	0	1	1	0	0	0	0	1	0	150	150	100	100	0	0	non	1	pas contrôlée	0	0	0	0	0	0	0	0	0	0	0	1	F						0	0	0	Coveram 10/10
2		P2	2015-11-05	60	60	1	1	0	0	0	0	0	0	0	0	0	1	125	125	80	80	0	1	Oui	0	contrôlée	1	0	1	1	0	0	0	1	1	0	0	0	L	Ramipril 10	Indapamide 2,5	Amlodipine 10			1	1	1
2		P12	2016-01-05	81	81	1	1	0	0	0	0	1	1	1	0	2	0	130	130	85	85	0	1	Oui	0	contrôlée	0	1	0	0	1	1	0	1	1	0	0	0	L	Loortan 100	Amlogal 10	Emconcor 10			1	1	1
2		P7	2015-11-24	72	72	0	0	1	1	1	1	0	0	0	0	1	0	145	145	80	80	1	1	Oui	0	contrôlée	0	1	0	0	0	0	1	0	0	1	0	0	L	Nobiten 5	Moxonidine 0,4	Progor			1	1	1
2		P1	2015-10-29	77	77	0	0	1	1	1	1	0	0	0	0	1	0	130	130	80	80	0	1	Oui	0	contrôlée	0	1	0	0	1	0	1	1	1	0	0	0	LF	Indapamide 2,5					1	0	0	Coveram 10/10
2		P6	2015-11-24	63	63	1	1	0	0	1	1	0	1	1	0	2	0	160	160	90	90	0	0	non	1	pas contrôlée	0	0	0	0	0	0	0	0	0	0	0	1	L	Coversyl 10	Amlodipine 5				1	1	0
2		P4	2015-11-12	91	91	1	1	0	0	1	1	1	1	1	0	3	0	130	130	70	70	0	1	Oui	0	contrôlée	0	1	0	0	1	0	1	1	1	0	0	0	L	Zestril	Bisoprolol 5	Burinex 1			1	1	1
2		P11	2016-01-04	67	67	0	0	1	1	0	0	0	1	1	0	1	0	135	135	80	80	0	1	Oui	0	contrôlée	0	1	0	0	1	1	0	1	1	0	0	0	F						0	0	0	Co-Bisoprolol 5/12,5
2		P5	2015-11-17	76	76	0	0	1	1	0	0	0	0	0	0	0	1	160	160	90	90	0	0	non	1	pas contrôlée	0	0	0	0	0	0	0	0	0	0	0	1	F						0	0	0	Coversyl Plus 5/1,25
2		P3	2015-11-12	46	46	1	1	0	0	0	0	0	0	0	0	0	1	150	150	95	95	0	0	non	1	pas contrôlée	0	0	0	0	0	0	0	0	0	0	0	1	F						0	0	0	Nobiretic 5/12,5
1		P6	2015-06-24	74	74					1	1	0	0	0	0	1	0					0	0	non	1	pas contrôlée	0	0	0	0	0	0	0	0	0	0	0	1	F						0	0	0	Zestoretic 20/12,5
1		P1	2015-04-27	42	42					0	0	0	0	0	0	0	1					0	0	non	1	pas contrôlée	0	0	0	0	0	0	0	0	0	0	0	1	LF	Moxonidine 0,4					1	0	0	Coversyl Plus 5/12,5
1		P7	2015-07-22	74	74					0	0	0	0	0	1	1	0					0	1	Oui	0	contrôlée	0	1	0	0	0	0	0	0	0	1	0	0	LF	Burinex 1	Bisoprolol 2,5				1	1	0	Coveram 10/10
1		P9		50	50	1	1	0	0	1	1	0	0	0	1	2	0					0	0	non	1	pas contrôlée	0	0	0	0	0	0	0	0	0	0	0	1	F						0	0	0	Nobiretic 5/25	Coveram 10/10
1		P3	2015-05-04	42	42					0	0	0	0	0	0	0	1					0	0	non	1	pas contrôlée	0	0	0	0	0	0	0	0	0	0	0	1	F						0	0	0	Coveram 5/5
1		P5	2015-06-03	75	75					0	0	0	0	0	1	1	0					0	1	Oui	0	contrôlée	0	1	0	0	0	0	0	0	0	1	0	0	LF	Fludex 2,5					1	0	0	Coveram 10/10
1		P8		27	27					0	0	0	0	0	0	0	1					0	0	non	1	pas contrôlée	0	0	0	0	0	0	0	0	0	0	0	1	L	Bisoprolol 5	Lercanidipine 10	Enalapril 20			1	1	1
1		P2	2015-06-22	39	39					0	0	0	0	0	0	0	1					0	1	Oui	0	contrôlée	1	0	0	0	0	0	0	0	0	1	0	0	LF	Nobiten 5					1	0	0	Preterax 10/2,5
1		P11		63	63	1	1	0	0	1	1	1	0	0	1	3	0					0	0	non	1	pas contrôlée	0	0	0	0	0	0	0	0	0	0	0	1	L	Amlor	Coversyl				1	1	0
1		P4	2015-07-28	41	41					1	1	0	0	0	0	1	0					0	0	non	1	pas contrôlée	0	0	0	0	0	0	0	0	0	0	0	1	LF	Amlor 10					1	0	0	Nobiretic 5/25
1		P6	2015-04-24	72	72	0	0	1	1	0	0	0	0	0	0	0	1	125	125	80	80	0	1	Oui	0	contrôlée	1	0	1	1	0	0	0	1	1	0	0	0	L	Kredex 25	Atacand 16				1	1	0
1		P5	2015-04-23	72	72	1	1	0	0	0	0	1	0	0	0	1	0	120	120	80	80	0	1	Oui	0	contrôlée	0	1	0	0	1	1	0	1	1	0	0	0	L	Tritace 10	Selectol 200	Amlor 5			1	1	1
1		P9	2015-05-07	78	78	1	1	0	0	1	1	1	0	0	0	2	0	130	130	80	80	0	1	Oui	0	contrôlée	0	1	0	0	1	0	1	1	1	0	0	0	LF	Isoten 10					1	0	0	Coveram 5/10
1		P2	2015-04-08	65	65	1	1	0	0	0	0	0	0	0	0	0	1	138	138	80	80	0	1	Oui	0	contrôlée	1	0	1	1	0	0	0	1	1	0	0	0	LF	Emconcor 10	Vasexten 20				1	1	0	Atacand Plus
1		P3	2015-04-15	59	59	1	1	0	0	0	0	0	0	0	0	0	1	120	120	78	78	0	1	Oui	0	contrôlée	1	0	1	1	0	0	0	1	1	0	0	0	LF	Bisoprolol 5	Vasexten 10				1	1	0	Coversyl Plus 5
1		P4	2015-04-15	58	58	1	1	0	0	0	0	0	0	0	0	0	1	135	135	82	82	0	1	Oui	0	contrôlée	1	0	1	1	0	0	0	1	1	0	0	0	L	Vasexten 10	Tritace 10				1	1	0
1		P8	2015-05-06	68	68	1	1	0	0	0	0	1	0	0	0	1	0	115	115	80	80	0	1	Oui	0	contrôlée	0	1	0	0	1	1	0	1	1	0	0	0	LF	Nobiten 5					1	0	0	Coversyl Plus 5
1		P1	2015-04-08	58	58	1	1	0	0	0	0	0	0	0	0	0	1	140	140	80	80	1	1	Oui	0	contrôlée	1	0	0	1	0	0	0	0	0	1	0	0	LF	Vasexten 10	Minoxidil 10				1	1	0	Loortan Plus Forte
1		P10	2015-05-08	72	72	0	0	1	1	0	0	1	0	0	0	1	0	140	140	80	80	1	1	Oui	0	contrôlée	0	1	0	0	0	1	0	0	0	1	0	0	LF	Olmetec 40	Sotalex 150	Progor 120			1	1	1	Aldactazine
1		P12	2015-05-12	82	82	1	1	0	0	0	0	1	0	0	0	1	0	130	130	70	70	0	1	Oui	0	contrôlée	0	1	0	0	1	1	0	1	1	0	0	0	L	Progor 200	Coversyl 5				1	1	0
1		P7	2015-05-05	66	66	1	1	0	0	0	0	1	0	0	0	1	0	140	140	80	80	1	1	Oui	0	contrôlée	0	1	0	0	0	1	0	0	0	1	0	0	L	Emconcor 5	Zestril 20				1	1	0
1		P11	2015-05-08	82	82	0	0	1	1	0	0	1	0	0	0	1	0	125	125	80	80	0	1	Oui	0	contrôlée	0	1	0	0	1	1	0	1	1	0	0	0	L	Progor 300	Accupril 5	Vasexten 10			1	1	1
2		P5	2015-11-18	74	74	0	0	1	1	0	0	0	1	1	0	1	0	150	150	80	80	1	0	non	1	pas contrôlée	0	0	0	0	0	1	0	0	0	0	0	1	F						0	0	0	Triplixam 5/1,25/5
2		P7	2015-11-24	75	75	0	0	1	1	0	0	0	0	0	0	0	1	140	140	80	80	1	1	Oui	0	contrôlée	1	0	0	1	0	0	0	0	0	1	0	0	L	Hypan 40					1	0	0
2		P2		48	48	1	1	0	0	0	0	0	0	0	0	0	1	130	130	80	80	0	1	Oui	0	contrôlée	1	0	1	1	0	0	0	1	1	0	0	0	F						0	0	0	Nobiretic 5/12,5
2		P10	2015-11-24	75	75	0	0	1	1	0	0	0	0	0	0	0	1	130	130	80	80	0	1	Oui	0	contrôlée	1	0	1	1	0	0	0	1	1	0	0	0	LF	Bisoprolol 10					1	0	0	Preterax 2,5/0,625
2		P3	2015-12-22	50	50	0	0	1	1	0	0	0	0	0	0	0	1	150	150	70	70	1	0	non	1	pas contrôlée	0	0	0	1	0	0	0	0	0	0	0	1	LF	Emconcor 5					1	0	0	Triplixam 5/1,25/5
2		P6	2016-01-05	85	85	1	1	0	0	0	0	0	1	1	0	1	0	145	145	85	85	1	0	non	1	pas contrôlée	0	0	0	0	0	1	0	0	0	0	0	1	L	Amlodipine 10	Diovane 160	Fludex 2,5			1	1	1
2	1	P9	2016-01-05	58	58	0	0	1	1	0	0	0	0	0	0	0	1	125	125	80	80	0	1	Oui	0	contrôlée	1	0	1	1	0	0	0	1	1	0	0	0	F						0	0	0	Belsar Plus 40/12,5
2	1	P12	2015-12-28	85	85					0	0	0	0	0	0	0	1	130	130	70	70	0	1	Oui	0	contrôlée	1	0	1	1	0	0	0	1	1	0	0	0	L	Micardis 80	Amlor 5				1	1	0
2		P8	2015-11-09	59	59	1	1	0	0	0	0	0	1	1	0	1	0	130	130	85	85	0	1	Oui	0	contrôlée	0	1	0	0	1	1	0	1	1	0	0	0	L	Nobiten 5	Amlor 5				1	1	0
2		P4	2016-02-05	71	71	1	1	0	0	0	0	0	0	0	0	0	1	125	125	75	75	0	1	Oui	0	contrôlée	1	0	1	1	0	0	0	1	1	0	0	0	L	Loortan 100					1	0	0
2		P11	2015-11-20	75	75	1	1	0	0	0	0	0	0	0	0	0	1	150	150	70	70	1	0	non	1	pas contrôlée	0	0	0	1	0	0	0	0	0	0	0	1	L	Bisoprolol 10	Loortan 100				1	1	0
2		P1	2016-01-06	61	61	0	0	1	1	0	0	0	0	0	0	0	1	155	155	70	70	1	0	non	1	pas contrôlée	0	0	0	1	0	0	0	0	0	0	0	1	LF	Lisinopril 20					1	0	0	Co-Bisoprolol 10/25
1		P5	2015-06-05	80	80	1	1	0	0	0	0	1	0	0	0	1	0	130	130	80	80	0	1	Oui	0	contrôlée	0	1	0	0	1	1	0	1	1	0	0	0	LF	?					1	0	0	Coveram 5/5
1		P10	2015-06-20	75	75	0	0	1	1	0	0	0	1	1	0	1	0	130	130	85	85	0	1	Oui	0	contrôlée	0	1	0	0	1	1	0	1	1	0	0	0	L	Kredex 6,25	Zestril 5				1	1	0
1		P8	2015-06-03	69	69	1	1	0	0	0	0	1	0	0	0	1	0	130	130	85	85	0	1	Oui	0	contrôlée	0	1	0	0	1	1	0	1	1	0	0	0	F						0	0	0	Coveram 5/5
1		P2	2015-05-12	58	58	0	0	1	1	0	0	0	0	0	0	0	1	140	140	85	85	1	1	Oui	0	contrôlée	1	0	0	1	0	0	0	0	0	1	0	0	F						0	0	0	Coveram 5/5
1		P4	2015-05-26	73	73	0	0	1	1	1	1	0	0	0	0	1	0	135	135	85	85	0	1	Oui	0	contrôlée	0	1	0	0	1	0	0	0	0	1	0	0	LF	Burinex 1					1	0	0	Preterax 5/1,25
1		P7	2015-05-22	72	72	0	0	1	1	0	0	0	0	0	0	0	1	140	140	85	85	1	1	Oui	0	contrôlée	1	0	0	1	0	0	0	0	0	1	0	0	L	Aprovel 300	Emconcor 5				1	1	0
1		P6	2015-05-07	85	85	0	0	1	1	0	0	1	0	0	0	1	0	130	130	80	80	0	1	Oui	0	contrôlée	0	1	0	0	1	1	0	1	1	0	0	0	L	Emconcor 2,5	Coversyl 5				1	1	0
1		P1	2015-05-05	52	52	1	1	0	0	1	1	0	0	0	0	1	0	130	130	85	85	0	1	Oui	0	contrôlée	0	1	0	0	1	0	0	0	0	1	0	0	LF	Vasexten 10					1	0	0	Co-Candesartan
1		P11	2015-07-06	55	55	0	0	1	1	0	0	0	0	0	0	0	1	125	125	80	80	0	1	Oui	0	contrôlée	1	0	1	1	0	0	0	1	1	0	0	0	F						0	0	0	?
1		P3	2015-05-18	40	40	1	1	0	0	0	0	0	0	0	0	0	1	140	140	80	80	1	1	Oui	0	contrôlée	1	0	0	1	0	0	0	0	0	1	0	0	L	Amlodipine 5	Coversyl 5				1	1	0
1		P9	2015-06-17	52	52	1	1	0	0	0	0	0	0	0	0	0	1	140	140	80	80	1	1	Oui	0	contrôlée	1	0	0	1	0	0	0	0	0	1	0	0	LF	Amlor 5					1	0	0	Olmetec Plus
1		P12	2015-05-26	48	48	1	1	0	0	0	0	0	0	0	0	0	1	139	139	80	80	0	1	Oui	0	contrôlée	1	0	1	1	0	0	0	1	1	0	0	0	F						0	0	0	Preterax
1		P2	2015-08-20	61	61	0	0	1	1	1	1	1	0	0	0	2	0	150	150	90	90	0	0	non	1	pas contrôlée	0	0	0	0	0	0	0	0	0	0	0	1	F						0	0	0	Coveram 5/5
1		P4	2015-03-04	39	39	1	1	0	0	0	0	0	0	0	0	0	1	145	145	80	80	1	0	non	1	pas contrôlée	0	0	0	1	0	0	0	0	0	0	0	1	L	Nobiten	Amlodipine				1	1	0
1		P1	2015-02-04	39	39	1	1	0	0	0	0	0	0	0	0	0	1	160	160	95	95	0	0	non	1	pas contrôlée	0	0	0	0	0	0	0	0	0	0	0	1	L	Amlodipine 5	Carvedilol				1	1	0
1		P9	2015-05-11	29	29	1	1	0	0	1	1	0	0	0	0	1	0	145	145	90	90	0	0	non	1	pas contrôlée	0	0	0	0	0	0	0	0	0	0	0	1	F						0	0	0	Coversyl Plus
1		P3	2015-06-15	58	58	1	1	0	0	0	0	0	0	0	0	0	1					0	0	non	1	pas contrôlée	0	0	0	0	0	0	0	0	0	0	0	1	L	Coversyl	Fludex				1	1	0
1		P7	2015-03-21	47	47	1	1	0	0	1	1	0	0	0	0	1	0	140	140	85	85	1	1	Oui	0	contrôlée	0	1	0	0	0	0	0	0	0	1	0	0	F						0	0	0	Coveram 10/10
1		P10	2015-05-25	71	71	0	0	1	1	1	1	1	0	0	0	2	0	150	150	80	80	1	0	non	1	pas contrôlée	0	0	0	0	0	0	1	0	0	0	0	1	L	Bisoprolol 5	Moxonidine 0,4				1	1	0
1		P11	2015-06-11	56	56	1	1	0	0	0	0	1	0	0	0	1	0	180	180	85	85	1	0	non	1	pas contrôlée	0	0	0	0	0	1	0	0	0	0	0	1	F						0	0	0	Forzaten 40/10
1		P5	2015-03-20	57	57	0	0	1	1	1	1	0	0	0	0	1	0	160	160	85	85	1	0	non	1	pas contrôlée	0	0	0	0	0	0	0	0	0	0	0	1	L	Amlodipine	Kredex				1	1	0
1		P6	2015-03-20	31	31	1	1	0	0	0	0	0	0	0	0	0	1	150	150	90	90	0	0	non	1	pas contrôlée	0	0	0	0	0	0	0	0	0	0	0	1	L	Vasexten 10	Indapamide				1	1	0
1		P8	2015-05-03	52	52	0	0	1	1	1	1	0	0	0	0	1	0	170	170	95	95	0	0	non	1	pas contrôlée	0	0	0	0	0	0	0	0	0	0	0	1	L	Coversyl 10	Vasexten 10				1	1	0
1		P5	2015-07-01	60	60	0	0	1	1	0	0	1	0	0	0	1	0	155	155	90	90	0	0	non	1	pas contrôlée	0	0	0	0	0	0	0	0	0	0	0	1	L	Amlogal 10	Emconcor 5				1	1	0
1		P11	2015-08-12	76	76	0	0	1	1	0	0	1	0	0	0	1	0	125	125	75	75	0	1	Oui	0	contrôlée	0	1	0	0	1	1	0	1	1	0	0	0	L	Coversyl 10	Emconcor 5				1	1	0
1		P8	2015-07-08	73	73	1	1	0	0	0	0	1	0	0	0	1	0	130	130	70	70	0	1	Oui	0	contrôlée	0	1	0	0	1	1	0	1	1	0	0	0	L	Diovane 80	Emconcor 5				1	1	0
1		P6	2015-07-02	84	84	1	1	0	0	0	0	0	0	0	0	0	1	140	140	70	70	1	1	Oui	0	contrôlée	1	0	0	1	0	0	0	0	0	1	0	0	LF	Emconcor 2,5					1	0	0	Preterax 10/2,5
1		P10	2015-08-12	80	80	0	0	1	1	1	1	1	0	0	0	2	0	130	130	75	75	0	1	Oui	0	contrôlée	0	1	0	0	1	0	1	1	1	0	0	0	L	Coversyl 10	Vasexten 10				1	1	0
1		P3	2015-06-26	32	32	1	1	0	0	0	0	0	0	0	0	0	1	160	160	100	100	0	0	non	1	pas contrôlée	0	0	0	0	0	0	0	0	0	0	0	1	L	Moxonidine 0,4	Emconcor 2,5				1	1	0
1		P12	2015-08-13	72	72	1	1	0	0	0	0	0	0	0	0	0	1	120	120	70	70	0	1	Oui	0	contrôlée	1	0	1	1	0	0	0	1	1	0	0	0	LF	Emconcor 2,5					1	0	0	Coveram 10/5
1		P9	2015-08-04	69	69	0	0	1	1	0	0	1	0	0	0	1	0	120	120	70	70	0	1	Oui	0	contrôlée	0	1	0	0	1	1	0	1	1	0	0	0	L	Aprovel 300	Indapamide 2,5				1	1	0
1		P7	2015-07-03	81	81	0	0	1	1	0	0	1	0	0	0	1	0	115	115	75	75	0	1	Oui	0	contrôlée	0	1	0	0	1	1	0	1	1	0	0	0	L	Vasexten 10	Loortan 100				1	1	0
1		P4	2015-07-01	72	72	0	0	1	1	1	1	0	0	0	0	1	0	120	120	70	70	0	1	Oui	0	contrôlée	0	1	0	0	1	0	1	1	1	0	0	0	L	Coversyl 5	Amlor 5				1	1	0
1		P1	2015-06-16	65	65	1	1	0	0	0	0	0	0	0	0	0	1	135	135	80	80	0	1	Oui	0	contrôlée	1	0	1	1	0	0	0	1	1	0	0	0	LF	Vasexten 10					1	0	0	Preterax 2,5
1		P2	2015-06-18	58	58	1	1	0	0	0	0	0	0	0	0	0	1	150	150	90	90	0	0	non	1	pas contrôlée	0	0	0	0	0	0	0	0	0	0	0	1	LF	Vasexten 10					1	0	0	Lodoz 5
1		P10	2015-05-07	73	73	0	0	1	1	0	0	1	0	0	0	1	0	120	120	80	80	0	1	Oui	0	contrôlée	0	1	0	0	1	1	0	1	1	0	0	0	LF	Coversyl 10	Inderal 40				1	1	0	Aldactazine
1		P12	2015-07-29	38	38	1	1	0	0	0	0	0	0	0	0	0	1	130	130	90	90	0	1	Oui	0	contrôlée	1	0	1	0	0	0	0	0	0	1	0	0	F						0	0	0	Forzaten 40/5
1		P11	2015-07-28	69	69	0	0	1	1	1	1	1	0	0	0	2	0	160	160	70	70	1	0	non	1	pas contrôlée	0	0	0	0	0	0	1	0	0	0	0	1	LF	Bisoprolol 10					1	0	0	Coveram 10/10
1		P6	2015-08-06	89	89	0	0	1	1	0	0	0	0	0	0	0	1	120	120	80	80	0	1	Oui	0	contrôlée	1	0	1	1	0	0	0	1	1	0	0	0	F						0	0	0	Zestoretic 20/12,5
1		P7	2015-08-06	80	80	0	0	1	1	1	1	1	0	0	0	2	0	130	130	80	80	0	1	Oui	0	contrôlée	0	1	0	0	1	0	1	1	1	0	0	0	L	Indapamide 2,5	Amlodipine 5				1	1	0
1		P8	2015-08-06	84	84	0	0	1	1	0	0	1	1	1	0	2	0	120	120	80	80	0	1	Oui	0	contrôlée	0	1	0	0	1	1	0	1	1	0	0	0	LF	Bisoprolol 2,5	Burinex 1				1	1	0	Coversyl Plus 5/1,25
1		P9	2015-07-30	70	70	1	1	0	0	1	1	1	0	0	0	2	0	110	110	80	80	0	1	Oui	0	contrôlée	0	1	0	0	1	0	1	1	1	0	0	0	L	Burinex 1	Coversyl 10	Emconcor 5			1	1	1
1		P5	2015-08-05	76	76	1	1	0	0	0	0	1	0	0	1	2	0	130	130	80	80	0	1	Oui	0	contrôlée	0	1	0	0	1	1	0	1	1	0	0	0	LF	Coversyl 5	Amlodipine 5	Sotalex 160			1	1	1	Preterax 2,5/0,625
1		P3	2015-08-04	78	78	1	1	0	0	1	1	1	0	0	0	2	0	120	120	80	80	0	1	Oui	0	contrôlée	0	1	0	0	1	0	1	1	1	0	0	0	LF	Amlor 5	Spironolactone 100				1	1	0	Accuretic 20/12,5
1		P4	2015-08-04	76	76	1	1	0	0	1	1	1	0	0	0	2	0	180	180	80	80	1	1	Oui	0	contrôlée	0	1	0	0	0	0	1	0	0	1	0	0	L	Zestril 20	Burinex 1	Aldactone 50			1	1	1
1		P1	2015-07-18	53	53	1	1	0	0	1	1	1	0	0	0	2	0	140	140	80	80	1	1	Oui	0	contrôlée	0	1	0	0	0	0	1	0	0	1	0	0	LF	Emconcor 5					1	0	0	Forzaten 40/10
1		P2	2015-07-30	52	52	0	0	1	1	0	0	0	0	0	1	1	0	140	140	80	80	1	1	Oui	0	contrôlée	0	1	0	0	0	1	0	0	0	1	0	0	F						0	0	0	Forzaten 40/5	Emcoretic 10/25
2	1	P3	2016-02-03	55	55	1	1	0	0	0	0	1	0	0	0	1	0					0	0	non	1	pas contrôlée	0	0	0	0	0	0	0	0	0	0	0	1	LF	Bisoprolol 5					1	0	0	Co-Valsartan 160/12,5
2		P11	2016-03-15	58	58	1	1	0	0	1	1	1	0	0	0	2	0	130	130	70	70	0	1	Oui	0	contrôlée	0	1	0	0	1	0	1	1	1	0	0	0	F						0	0	0	Belsar Plus
2		P10	2016-03-14	65	65	1	1	0	0	1	1	1	0	0	0	2	0	125	125	70	70	0	1	Oui	0	contrôlée	0	1	0	0	1	0	1	1	1	0	0	0	LF	Bisoprolol 5					1	0	0	Co-Aprovel 300/25
2	1	P4	2016-02-04	58	58	1	1	0	0	1	1	0	0	0	0	1	0					0	1	Oui	0	contrôlée	0	1	0	0	0	0	0	0	0	1	0	0	LF	Amlodipine 10					1	0	0	Co-Bisoprolol 5/1,25
2		P1	2015-11-02	72	72	0	0	1	1	0	0	0	0	0	0	0	1	160	160	80	80	1	0	non	1	pas contrôlée	0	0	0	1	0	0	0	0	0	0	0	1	LF	Moxonidine 0,2					1	0	0	Co-Valsartan 160/12,5
2		P9	2016-03-14	55	55	1	1	0	0	0	0	1	0	0	0	1	0	130	130	70	70	0	1	Oui	0	contrôlée	0	1	0	0	1	1	0	1	1	0	0	0	L	Losartan					1	0	0
2	1	P8	2016-03-07	55	55	0	0	1	1	0	0	0	0	0	0	0	1	120	120	60	60	0	1	Oui	0	contrôlée	1	0	1	1	0	0	0	1	1	0	0	0	F						0	0	0	Nobiretic
2	1	P2	2016-01-27	68	68	0	0	1	1	1	1	1	0	0	0	2	0	125	125	70	70	0	0	non	0	contrôlée	0	0	0	0	1	0	1	1	0	0	1	0	LF	Bisoprolol 10					1	0	0	Co-Valsartan 160/12,5
2	1	P7	2016-03-05	55	55	1	1	0	0	0	0	1	0	0	0	1	0	130	130	70	70	0	1	Oui	0	contrôlée	0	1	0	0	1	1	0	1	1	0	0	0	F						0	0	0	Preterax
2	1	P12	2016-02-25	60	60	1	1	0	0	0	0	0	0	0	0	0	1					0	1	Oui	0	contrôlée	1	0	0	0	0	0	0	0	0	1	0	0	F						0	0	0	Coveram 5/5
2	1	P5	2016-02-12	79	79	1	1	0	0	0	0	1	0	0	0	1	0					0	1	Oui	0	contrôlée	0	1	0	0	0	0	0	0	0	1	0	0	L	Tritace 10					1	0	0
2	1	P6	2016-03-02	57	57	1	1	0	0	0	0	0	0	0	0	0	1					0	1	Oui	0	contrôlée	1	0	0	0	0	0	0	0	0	1	0	0	F						0	0	0	Triplixam 10/2,5/10
1		P6	2015-02-19	55	55	0	0	1	1	0	0	0	0	0	0	0	1	150	150	80	80	1	0	non	1	pas contrôlée	0	0	0	1	0	0	0	0	0	0	0	1	L	Nobiten 5	Amlodipine 5				1	1	0
1		P5	2015-02-16	62	62	1	1	0	0	0	0	0	0	0	0	0	1	125	125	85	85	0	1	Oui	0	contrôlée	1	0	1	1	0	0	0	1	1	0	0	0	F						0	0	0	Forzaten 40/5
1		P7	2015-02-20	55	55	1	1	0	0	0	0	0	0	0	0	0	1	150	150	95	95	0	0	non	1	pas contrôlée	0	0	0	0	0	0	0	0	0	0	0	1	F						0	0	0	Co-Bisoprolol 10/5
1		P12	2015-03-11	72	72	0	0	1	1	0	0	0	0	0	0	0	1	130	130	80	80	0	1	Oui	0	contrôlée	1	0	1	1	0	0	0	1	1	0	0	0	L	Coversyl 10					1	0	0
1		P3	2015-02-13	42	42	0	0	1	1	0	0	0	0	0	0	0	1	130	130	80	80	0	1	Oui	0	contrôlée	1	0	1	1	0	0	0	1	1	0	0	0	L	Coversyl 10	Amlodipine 5				1	1	0
1		P11	2015-03-11	65	65	1	1	0	0	1	1	0	0	0	0	1	0	140	140	80	80	1	1	Oui	0	contrôlée	0	1	0	0	0	0	1	0	0	1	0	0	LF	Nobiten 5					1	0	0	Co-Aprovel 300/12,5
1		P1	2015-02-09	57	57	1	1	0	0	0	0	0	0	0	0	0	1	125	125	85	85	0	1	Oui	0	contrôlée	1	0	1	1	0	0	0	1	1	0	0	0	F						0	0	0	Coveram 5/5
1		P4	2015-02-16	43	43	1	1	0	0	0	0	0	0	0	0	0	1	130	130	80	80	0	1	Oui	0	contrôlée	1	0	1	1	0	0	0	1	1	0	0	0	F						0	0	0	Coveram 5/5
1		P2	2015-02-09	55	55	1	1	0	0	0	0	0	0	0	0	0	1	150	150	90	90	0	0	non	1	pas contrôlée	0	0	0	0	0	0	0	0	0	0	0	1	L	Amlodipine 5	Ramipril 5				1	1	0
1		P8	2015-02-23	45	45	1	1	0	0	0	0	0	0	0	0	0	1	130	130	80	80	0	1	Oui	0	contrôlée	1	0	1	1	0	0	0	1	1	0	0	0	F						0	0	0	Coveram 5/5
1		P10	2015-03-09	49	49	0	0	1	1	0	0	0	0	0	1	1	0	130	130	80	80	0	1	Oui	0	contrôlée	0	1	0	0	1	1	0	1	1	0	0	0	L	Coversyl 10	Amlodipine 5	Hygroton 50			1	1	1
1		P9	2015-03-09	70	70	1	1	0	0	0	0	1	0	0	0	1	0	120	120	70	70	0	1	Oui	0	contrôlée	0	1	0	0	1	1	0	1	1	0	0	0	L	Tritace 10					1	0	0
2		P9	2016-01-27	58	58	1	1	0	0	0	0	0	0	0	0	0	1	135	135	80	80	0	1	Oui	0	contrôlée	1	0	1	1	0	0	0	1	1	0	0	0	L	Zanidip 20	Selectol 200				1	1	0
2		P11	2016-06-29	67	67	0	0	1	1	0	0	0	0	0	0	0	1	135	135	95	95	0	1	Oui	0	contrôlée	1	0	1	0	0	0	0	0	0	1	0	0	L	Valsartan 80	Aldactone 25				1	1	0
2	1	P8	2015-12-30							0	0	0	0	0	1	1	0	130	130	80	80	0	1	Oui	0	contrôlée	0	1	0	0	1	1	0	1	1	0	0	0	L	Zestril 20	Bisoprolol 2,5				1	1	0
2	1	P2	2015-10-30	34	34	0	0	1	1	0	0	0	0	0	0	0	1	130	130	80	80	0	1	Oui	0	contrôlée	1	0	1	1	0	0	0	1	1	0	0	0	LF	Felodipine 10	Olmetec 40				1	1	0	Aldactazine
2		P12	2016-07-01	78	78	1	1	0	0	0	0	1	0	0	0	1	0	150	150	95	95	0	0	non	1	pas contrôlée	0	0	0	0	0	0	0	0	0	0	0	1	L	Tritace 10	Lasix 40				1	1	0
2		P3	2015-11-10	42	42	1	1	0	0	0	0	0	0	0	0	0	1	160	160	110	110	0	0	non	1	pas contrôlée	0	0	0	0	0	0	0	0	0	0	0	1	LF	Zestril 20					1	0	0	Zanicombo 20/10
2	1	P7	2015-12-15	72	72					0	0	1	0	0	0	1	0	110	110	70	70	0	1	Oui	0	contrôlée	0	1	0	0	1	1	0	1	1	0	0	0	L	Bisoprolol 5	Fludex 2,5				1	1	0
2		P10	2016-06-22	48	48	1	1	0	0	0	0	0	0	0	0	0	1	160	160	95	95	0	0	non	1	pas contrôlée	0	0	0	0	0	0	0	0	0	0	0	1	L	Zanidip 10	Burinex 2,5				1	1	0
2		P6	2015-12-04	92	92	0	0	1	1	0	0	1	0	0	1	2	0	120	120	60	60	0	1	Oui	0	contrôlée	0	1	0	0	1	1	0	1	1	0	0	0	L	Tenormin 100	Fludex 2,5				1	1	0
2		P1	2015-10-29	39	39	1	1	0	0	0	0	0	0	0	0	0	1	180	180	120	120	0	0	non	1	pas contrôlée	0	0	0	0	0	0	0	0	0	0	0	1	F						0	0	0	Coveram 10/10
2		P4	2015-11-19	76	76	1	1	0	0	0	0	0	1	1	0	1	0	160	160	100	100	0	0	non	1	pas contrôlée	0	0	0	0	0	0	0	0	0	0	0	1	L	Amlor 10	Fludex 2,5				1	1	0
2		P5	2015-12-02	86	86	1	1	0	0	0	0	1	1	1	0	2	0	170	170	110	110	0	0	non	1	pas contrôlée	0	0	0	0	0	0	0	0	0	0	0	1	L	Amlor 10	Burinex 1				1	1	0
2	1	P4	2016-06-23	66	66	0	0	1	1	0	0	0	0	0	0	0	1	130	130	70	70	0	1	Oui	0	contrôlée	1	0	1	1	0	0	0	1	1	0	0	0	LF	Celiprolol 400					1	0	0	Co-Diovane 160/25
2		P8	2016-06-24	58	58	1	1	0	0	0	0	0	0	0	0	0	1	110	110	70	70	0	1	Oui	0	contrôlée	1	0	1	1	0	0	0	1	1	0	0	0	L	Inhibace 2,5	Amlodipine 5				1	1	0
2	1	P3	2016-06-23	79	79	1	1	0	0	0	0	0	0	0	0	0	1	140	140	80	80	1	1	Oui	0	contrôlée	1	0	0	1	0	0	0	0	0	1	0	0	LF	Vasexten 20					1	0	0	Preterax 2,5/0,625
2	1	P2	2016-06-23	73	73	1	1	0	0	0	0	1	1	1	0	2	0	110	110	60	60	0	1	Oui	0	contrôlée	0	1	0	0	1	1	0	1	1	0	0	0	LF	Bisoprolol 2,5					1	0	0	Aldactazine 25/15
2		P10	2016-06-25	82	82	0	0	1	1	0	0	1	0	0	0	1	0	130	130	70	70	0	1	Oui	0	contrôlée	0	1	0	0	1	1	0	1	1	0	0	0	L	Aprovel 150	Belsar 10				1	1	0
2		P1	2016-06-23	92	92	0	0	1	1	0	0	1	0	0	0	1	0	130	130	60	60	0	1	Oui	0	contrôlée	0	1	0	0	1	1	0	1	1	0	0	0	L	Coversyl 5	Emconcor 2,5				1	1	0
2		P11	2016-06-25	50	50	1	1	0	0	1	1	0	0	0	0	1	0	130	130	70	70	0	1	Oui	0	contrôlée	0	1	0	0	1	0	1	1	1	0	0	0	L	Tritace 10	Amlodipine 5				1	1	0
2		P7	2016-06-23	59	59	1	1	0	0	0	0	0	0	0	0	0	1	130	130	70	70	0	1	Oui	0	contrôlée	1	0	1	1	0	0	0	1	1	0	0	0	LF	Atenolol 100					1	0	0	Sevikar 40/10
2	1	P5	2016-06-23			1	1	0	0	0	0	0	0	0	0	0	1	120	120	80	80	0	1	Oui	0	contrôlée	1	0	1	1	0	0	0	1	1	0	0	0	F						0	0	0	Tritazide 5/25
2		P9	2016-06-24	65	65	1	1	0	0	1	1	0	0	0	0	1	0	150	150	80	80	1	1	Oui	0	contrôlée	0	1	0	0	0	0	1	0	0	1	0	0	LF	Isoten 10	Moxonidine 0,4				1	1	0	Sevikar HCT 40/10/25
2		P6	2016-06-23	79	79	1	1	0	0	0	0	0	0	0	0	0	1	120	120	60	60	0	1	Oui	0	contrôlée	1	0	1	1	0	0	0	1	1	0	0	0	L	Indapamide 2,5	Tritace 5				1	1	0
2		P12	2016-06-25	82	82	1	1	0	0	1	1	0	0	0	0	1	0	130	130	70	70	0	1	Oui	0	contrôlée	0	1	0	0	1	0	1	1	1	0	0	0	F						0	0	0	Coveram 10/5
1		P8	2015-07-28	57	57	1	1	0	0	1	1	0	1	1	1	3	0					0	1	Oui	0	contrôlée	0	1	0	0	0	0	0	0	0	1	0	0	L	Amlodipine 10	Burinex 1				1	1	0
1		P2	2015-05-21	54	54	1	1	0	0	0	0	1	0	0	0	1	0					0	0	non	1	pas contrôlée	0	0	0	0	0	0	0	0	0	0	0	1	L	Amlor	Coversyl	Lasix			1	1	1
1		P6	2015-06-23	59	59	1	1	0	0	1	1	0	0	0	0	1	0					0	0	non	1	pas contrôlée	0	0	0	0	0	0	0	0	0	0	0	1	L	Lisinopril 10	?				1	1	0
1		P12	2015-08-26	73	73	1	1	0	0	1	1	0	0	0	0	1	0					0	0	non	1	pas contrôlée	0	0	0	0	0	0	0	0	0	0	0	1	F						0	0	0	Preterax 5
1		P4	2015-06-03	83	83	0	0	1	1	1	1	0	0	0	0	1	0					0	1	Oui	0	contrôlée	0	1	0	0	0	0	0	0	0	1	0	0	LF	Amlor					1	0	0	Cozaar Plus 100
1		P1	2015-05-13	71	71	0	0	1	1	1	1	0	0	0	0	1	0					0	1	Oui	0	contrôlée	0	1	0	0	0	0	0	0	0	1	0	0	LF	Nobiten					1	0	0	Zestoretic
1		P7	2015-06-30	73	73	0	0	1	1	0	0	0	1	1	0	1	0					0	1	Oui	0	contrôlée	0	1	0	0	0	0	0	0	0	1	0	0	L	Amlor 5	Emconcor 10				1	1	0
1		P3	2015-05-27	67	67	0	0	1	1	0	0	0	0	0	0	0	1					0	0	non	1	pas contrôlée	0	0	0	0	0	0	0	0	0	0	0	1	L	Atacand 16	Amlor 5				1	1	0
1		P10	2015-08-09	74	74	1	1	0	0	0	0	0	0	0	1	1	0					0	1	Oui	0	contrôlée	0	1	0	0	0	0	0	0	0	1	0	0	L	Emconcor 2,5	Amlor 5				1	1	0
1		P9	2015-08-03	49	49	1	1	0	0	0	0	0	0	0	0	0	1					0	1	Oui	0	contrôlée	1	0	0	0	0	0	0	0	0	1	0	0	F						0	0	0	Sevikar HCT 40/10/25
1		P11	2015-08-25	63	63	0	0	1	1	1	1	0	0	0	0	1	0					0	1	Oui	0	contrôlée	0	1	0	0	0	0	0	0	0	1	0	0	F						0	0	0	Coveram 10/10
1		P5	2015-06-04	64	64	0	0	1	1	0	0	1	0	0	0	1	0					0	1	Oui	0	contrôlée	0	1	0	0	0	0	0	0	0	1	0	0	L	Amlor 10	Cozaar 100	Emconcor 10			1	1	1
1		P1	2015-02-10	56	56	1	1	0	0	0	0	0	0	0	0	0	1	145	145	80	80	1	1	Oui	0	contrôlée	1	0	0	1	0	0	0	0	0	1	0	0	F						0	0	0	Nobiretic
1		P10	2015-04-16	75	75	0	0	1	1	0	0	1	0	0	0	1	0	130	130	70	70	0	1	Oui	0	contrôlée	0	1	0	0	1	1	0	1	1	0	0	0	LF	Vasexten 10					1	0	0	Nobiretic 5/12,5
1		P9	2015-04-16	61	61	0	0	1	1	0	0	0	0	0	0	0	1	135	135	80	80	0	1	Oui	0	contrôlée	1	0	1	1	0	0	0	1	1	0	0	0	LF	Isoten 5					1	0	0	Kinzalkomb 80
1		P7	2015-03-19	66	66	1	1	0	0	1	1	0	0	0	0	1	0	150	150	70	70	1	0	non	1	pas contrôlée	0	0	0	0	0	0	1	0	0	0	0	1	L	Enalapril 20	Nobiten 5				1	1	0
1		P6	2015-03-18	58	58	1	1	0	0	1	1	0	0	0	0	1	0	140	140	75	75	1	1	Oui	0	contrôlée	0	1	0	0	0	0	1	0	0	1	0	0	F						0	0	0	Coversyl Plus
1		P4	2015-03-04	62	62	1	1	0	0	0	0	0	0	0	1	1	0	130	130	70	70	0	1	Oui	0	contrôlée	0	1	0	0	1	1	0	1	1	0	0	0	LF	Progor 300					1	0	0	Co-Diovane
1		P3	2015-03-03	61	61	0	0	1	1	0	0	0	0	0	0	0	1	170	170	110	110	0	0	non	1	pas contrôlée	0	0	0	0	0	0	0	0	0	0	0	1	F						0	0	0	Coveram 10/5
1		P12	2015-04-23	72	72	1	1	0	0	1	1	0	0	0	0	1	0	130	130	70	70	0	1	Oui	0	contrôlée	0	1	0	0	1	0	1	1	1	0	0	0	L	Progor 300	Fludex				1	1	0
1		P5	2015-03-18	85	85	0	0	1	1	0	0	1	0	0	0	1	0	145	145	85	85	1	0	non	1	pas contrôlée	0	0	0	0	0	1	0	0	0	0	0	1	L	Vasexten 10	Lasix	Aprovel 300			1	1	1
1		P8	2015-04-14	79	79	0	0	1	1	0	0	0	0	0	0	0	1	130	130	80	80	0	0	non	0	contrôlée	0	0	1	1	0	0	0	1	0	0	1	0	LF	Amlodipine 10					1	0	0	Coversyl Plus
1		P11	2015-04-23	63	63	1	1	0	0	0	0	0	0	0	0	0	1	140	140	70	70	1	1	Oui	0	contrôlée	1	0	0	1	0	0	0	0	0	1	0	0	F						0	0	0	Emcoretic 10/25
1		P2	2015-02-17	81	81	1	1	0	0	0	0	0	0	0	0	0	1	160	160	90	90	0	0	non	1	pas contrôlée	0	0	0	0	0	0	0	0	0	0	0	1	L	Lasix	Vasexten 10	Zestril 20			1	1	1
1		P2	2015-03-03	74	74	1	1	0	0	1	1	1	1	1	0	3	0	132	132	78	78	0	1	Oui	0	contrôlée	0	1	0	0	1	0	1	1	1	0	0	0	F						0	0	0	Sevikar HCT 40/20/12,5
1		P1	2015-02-27	62	62	1	1	0	0	1	1	0	0	0	0	1	0	150	150	82	82	1	0	non	1	pas contrôlée	0	0	0	0	0	0	1	0	0	0	0	1	F						0	0	0	Coveram 5/5
1		P9	2015-03-13	68	68	1	1	0	0	1	1	1	0	0	0	2	0	170	170	95	95	0	0	non	1	pas contrôlée	0	0	0	0	0	0	0	0	0	0	0	1	L	Amlor	Nobiten	Fludex			1	1	1
1		P4	2015-03-05	80	80	0	0	1	1	0	0	0	0	0	1	1	0	125	125	78	78	0	1	Oui	0	contrôlée	0	1	0	0	1	1	0	1	1	0	0	0	F						0	0	0	Co-Diovane 160/25
1		P10	2015-03-16	58	58	1	1	0	0	0	0	0	0	0	0	0	1	128	128	88	88	0	1	Oui	0	contrôlée	1	0	1	1	0	0	0	1	1	0	0	0	L	Ramipril 10	Fludex				1	1	0
1		P8	2015-03-09	78	78	0	0	1	1	0	0	0	0	0	0	0	1	110	110	60	60	0	1	Oui	0	contrôlée	1	0	1	1	0	0	0	1	1	0	0	0	F						0	0	0	Coveram 10/5
1		P11	2015-03-18	56	56	0	0	1	1	0	0	0	0	0	0	0	1	122	122	74	74	0	1	Oui	0	contrôlée	1	0	1	1	0	0	0	1	1	0	0	0	F						0	0	0	Triplixam
1		P3	2015-03-03	88	88	0	0	1	1	0	0	1	0	0	0	1	0	134	134	62	62	0	1	Oui	0	contrôlée	0	1	0	0	1	1	0	1	1	0	0	0	F						0	0	0	Emcoretic 10/12,5
1		P7	2015-03-09	55	55	0	0	1	1	0	0	0	0	0	0	0	1	134	134	82	82	0	1	Oui	0	contrôlée	1	0	1	1	0	0	0	1	1	0	0	0	F						0	0	0	Co-Diovane 160/25
1		P12	2015-03-19	60	60	1	1	0	0	0	0	0	0	0	0	0	1	136	136	82	82	0	1	Oui	0	contrôlée	1	0	1	1	0	0	0	1	1	0	0	0	L	Zanidip	Torrem 2,5				1	1	0
1		P5	2015-03-06	54	54	1	1	0	0	1	1	0	0	0	0	1	0	140	140	68	68	1	1	Oui	0	contrôlée	0	1	0	0	0	0	1	0	0	1	0	0	F						0	0	0	Coversyl Plus
1		P6	2015-03-09	48	48	1	1	0	0	0	0	0	0	0	0	0	1	126	126	72	72	0	1	Oui	0	contrôlée	1	0	1	1	0	0	0	1	1	0	0	0	L	Diovane 80					1	0	0
1		P4	2015-03-12							1	1	1	0	0	0	2	0	150	150	90	90	0	0	non	1	pas contrôlée	0	0	0	0	0	0	0	0	0	0	0	1	LF	Amlor 10					1	0	0	Belsar Plus 20/12,5
1		P2	2015-02-15	35	35	1	1	0	0	1	1	0	0	0	0	1	0	140	140	90	90	0	0	non	1	pas contrôlée	0	0	0	0	0	0	0	0	0	0	0	1	LF	Nobiten					1	0	0	Belsar Plus 40/12,5
1		P5	2015-03-14	42	42	0	0	1	1	0	0	0	0	0	0	0	1	130	130	60	60	0	1	Oui	0	contrôlée	1	0	1	1	0	0	0	1	1	0	0	0	L	Coversyl 10	Zanidip 20				1	1	0
1		P11	2015-04-04	39	39	1	1	0	0	0	0	1	0	0	0	1	0	110	110	70	70	0	1	Oui	0	contrôlée	0	1	0	0	1	1	0	1	1	0	0	0	L	Bisoprolol	Fludex				1	1	0
1		P6	2015-03-19	74	74	0	0	1	1	0	0	1	0	0	0	1	0	110	110	70	70	0	1	Oui	0	contrôlée	0	1	0	0	1	1	0	1	1	0	0	0	L	Bisoprolol 5					1	0	0
1		P7	2015-03-30	52	52	1	1	0	0	0	0	0	0	0	0	0	1	150	150	90	90	0	0	non	1	pas contrôlée	0	0	0	0	0	0	0	0	0	0	0	1	LF	Coversyl 10	Amlor 10				1	1	0	Nobiretic 5/25
1		P8	2015-04-02	32	32	1	1	0	0	1	1	0	0	0	0	1	0	120	120	80	80	0	1	Oui	0	contrôlée	0	1	0	0	1	0	1	1	1	0	0	0	F						0	0	0	Coveram 5/5
1		P1	2015-02-05	50	50	1	1	0	0	1	1	0	0	0	0	1	0	125	125	80	80	0	0	non	0	contrôlée	0	0	0	0	1	0	1	1	0	0	1	0	F						0	0	0	Nobiretic 5/12,5
1		P12	2015-04-10	31	31	1	1	0	0	0	0	0	0	0	0	0	1	130	130	80	80	0	1	Oui	0	contrôlée	1	0	1	1	0	0	0	1	1	0	0	0	F						0	0	0	Co-Bisoprolol 5/12,5
1		P3	2015-02-20	95	95					0	0	0	1	1	0	1	0	140	140	80	80	1	1	Oui	0	contrôlée	0	1	0	0	0	1	0	0	0	1	0	0	L	?					1	0	0
1		P10	2015-04-04	52	52	1	1	0	0	1	1	1	1	1	0	3	0	120	120	80	80	0	1	Oui	0	contrôlée	0	1	0	0	1	0	1	1	1	0	0	0	F						0	0	0	Co-Diovane 5/160
1		P6	2015-03-23	65	65	1	1	0	0	0	0	0	0	0	0	0	1	125	125	75	75	0	1	Oui	0	contrôlée	1	0	1	1	0	0	0	1	1	0	0	0	F						0	0	0	Preterax 2,5/0,625
1		P3	2015-03-20	70	70	1	1	0	0	1	1	0	0	0	0	1	0	140	140	80	80	1	1	Oui	0	contrôlée	0	1	0	0	0	0	1	0	0	1	0	0	LF	Olmetec 20	Burinex 1				1	1	0	Nobiretic 5/12,5
1		P9	2015-04-20	77	77	1	1	0	0	1	1	0	0	0	0	1	0	130	130	70	70	0	1	Oui	0	contrôlée	0	1	0	0	1	0	1	1	1	0	0	0	F						0	0	0	Olmetec Plus 20/12,5
1		P12	2015-04-21	77	77	1	1	0	0	0	0	0	0	0	0	0	1	135	135	75	75	0	1	Oui	0	contrôlée	1	0	1	1	0	0	0	1	1	0	0	0	L	Coversyl 5	Emconcor 5				1	1	0
1		P8	2015-03-24	46	46	1	1	0	0	0	0	0	0	0	0	0	1	130	130	70	70	0	1	Oui	0	contrôlée	1	0	1	1	0	0	0	1	1	0	0	0	L	Co-Bisoprolol 10					1	0	0
1		P10	2015-04-20	55	55	1	1	0	0	1	1	0	0	0	0	1	0	140	140	80	80	1	1	Oui	0	contrôlée	0	1	0	0	0	0	1	0	0	1	0	0	F						0	0	0	Lodoz 5/6,25
1		P11	2015-04-21	91	91	0	0	1	1	0	0	1	0	0	0	1	0	140	140	80	80	1	1	Oui	0	contrôlée	0	1	0	0	0	1	0	0	0	1	0	0	L	Lasix 40	Bisoprolol 2,5	Zanidip 10			1	1	1
1		P1	2015-03-19	69	69	1	1	0	0	0	0	0	0	0	0	0	1	165	165	85	85	1	0	non	1	pas contrôlée	0	0	0	1	0	0	0	0	0	0	0	1	L	Coversyl 5					1	0	0
1		P7	2015-03-23	59	59	0	0	1	1	0	0	0	0	0	0	0	1	125	125	75	75	0	1	Oui	0	contrôlée	1	0	1	1	0	0	0	1	1	0	0	0	F						0	0	0	Lodoz 5/6,25
1		P2	2015-03-19	71	71	1	1	0	0	0	0	1	0	0	0	1	0	145	145	85	85	1	1	Oui	0	contrôlée	0	1	0	0	0	1	0	0	0	1	0	0	LF	Nobiten 5					1	0	0	Sevikar HCT 40/5/12,5
1		P4	2015-03-20	65	65	1	1	0	0	0	0	0	0	0	0	0	1	120	120	70	70	0	1	Oui	0	contrôlée	1	0	1	1	0	0	0	1	1	0	0	0	LF	Emconcor 5					1	0	0	Zanicombo 10/10
1		P5	2015-03-23	61	61	1	1	0	0	0	0	0	0	0	0	0	1	130	130	75	75	0	1	Oui	0	contrôlée	1	0	1	1	0	0	0	1	1	0	0	0	L	Emconcor Mitis 5	Lisinopril 5				1	1	0
2		P3	2015-11-26	64	64	0	0	1	1	0	0	0	0	0	0	0	1	130	130	70	70	0	1	Oui	0	contrôlée	1	0	1	1	0	0	0	1	1	0	0	0	L	Amlodipine 5	Coversyl 5				1	1	0
2		P8	2016-01-11	71	71	1	1	0	0	0	0	1	0	0	0	1	0	126	126	68	68	0	1	Oui	0	contrôlée	0	1	0	0	1	1	0	1	1	0	0	0	F						0	0	0	Preterax 5/1,25
1		P1	2015-04-13	52	52	1	1	0	0	0	0	1	0	0	0	1	0	152	152	90	90	0	0	non	1	pas contrôlée	0	0	0	0	0	0	0	0	0	0	0	1	F						0	0	0	Co-Diovane 300
1		P6	2015-04-30	56	56	1	1	0	0	0	0	0	0	0	0	0	1	150	150	74	74	1	0	non	1	pas contrôlée	0	0	0	1	0	0	0	0	0	0	0	1	L	Coversyl 5	Amlodipine 5				1	1	0
2		P1	2015-11-24	86	86	0	0	1	1	1	1	0	0	0	0	1	0	132	132	76	76	0	1	Oui	0	contrôlée	0	1	0	0	1	0	1	1	1	0	0	0	F						0	0	0	Atacand Plus
2		P6	2016-01-05	62	62	0	0	1	1	1	1	0	0	0	0	1	0	148	148	76	76	1	0	non	1	pas contrôlée	0	0	0	0	0	0	1	0	0	0	0	1	L	Coversyl 5	Fludex 2,5				1	1	0
1		P4	2015-04-21	63	63	1	1	0	0	1	1	0	0	0	0	1	0	136	136	84	84	0	0	non	1	pas contrôlée	0	0	0	0	1	0	1	1	0	0	1	0	L	Ibesartan 160	Amlodipine 5				1	1	0
2		P10	2016-01-19	62	62	1	1	0	0	0	0	1	0	0	0	1	0	152	152	98	98	0	0	non	1	pas contrôlée	0	0	0	0	0	0	0	0	0	0	0	1	F						0	0	0	Atacand Plus
2	1	P12	2016-01-23	53	53	1	1	0	0	1	1	1	0	0	0	2	0	172	172	94	94	0	0	non	0	contrôlée	0	0	0	0	0	0	0	0	0	0	0	1	L	Amlodipine 10	Fludex 2,5	Bisoprolol 5			1	1	1
1		P9	2015-05-08	59	59	0	0	1	1	1	1	0	0	0	0	1	0	152	152	90	90	0	0	non	1	pas contrôlée	0	0	0	0	0	0	0	0	0	0	0	1	LF	Amlodipine 5					1	0	0	Belsar Plus 40/12,5
1		P5	2015-04-23	56	56	1	1	0	0	0	0	0	0	0	0	0	1	132	132	68	68	0	1	Oui	0	contrôlée	1	0	1	1	0	0	0	1	1	0	0	0	L	Bisoprolol 5	Coversyl 5				1	1	0
2		P7	2016-01-08	69	69	0	0	1	1	1	1	1	0	0	0	2	0	132	132	76	76	0	1	Oui	0	contrôlée	0	1	0	0	1	0	1	1	1	0	0	0	L	Coversyl 5	Amlodipine 5				1	1	0
2		P11	2016-01-22	47	47	0	0	1	1	0	0	0	0	0	0	0	1	128	128	74	74	0	1	Oui	0	contrôlée	1	0	1	1	0	0	0	1	1	0	0	0	F						0	0	0	Nobiretic
2		P5	2015-12-11	80	80	0	0	1	1	0	0	0	0	0	0	0	1	154	154	94	94	0	0	non	1	pas contrôlée	0	0	0	0	0	0	0	0	0	0	0	1	L	Amlodipine 5	Coversyl 5				1	1	0
2		P9	2016-01-15	71	71	0	0	1	1	0	0	1	1	1	0	2	0	124	124	80	80	0	1	Oui	0	contrôlée	0	1	0	0	1	1	0	1	1	0	0	0	F						0	0	0	Preterax 2,5/0,625
1		P3	2015-04-21	42	42	1	1	0	0	0	0	0	1	1	0	1	0	148	148	84	84	1	0	non	1	pas contrôlée	0	0	0	0	0	1	0	0	0	0	0	1	L	Coversyl 5	Fludex 2,5	Amlodipine 10			1	1	1
1		P8	2015-05-07	48	48	0	0	1	1	0	0	0	0	0	0	0	1	138	138	74	74	0	1	Oui	0	contrôlée	1	0	1	1	0	0	0	1	1	0	0	0	F						0	0	0	Coveram 5/5
2	1	P4	2015-11-27	79	79	1	1	0	0	0	0	1	0	0	0	1	0	130	130	68	68	0	1	Oui	0	contrôlée	0	1	0	0	1	1	0	1	1	0	0	0	F						0	0	0	Triplixam 5/1,25/10
1		P12	2015-05-15	79	79	0	0	1	1	1	1	0	0	0	0	1	0	162	162	88	88	1	0	non	1	pas contrôlée	0	0	0	0	0	0	0	0	0	0	0	1	F		Amlodipine 5				0	1	0	Tenoretic Mitis
1		P7	2015-05-05	59	59	1	1	0	0	0	0	1	0	0	0	1	0	132	132	74	74	0	1	Oui	0	contrôlée	0	1	0	0	0	1	0	0	0	1	0	0	L	Nebivolol 5					1	0	0
1		P10	2015-05-11	74	74	0	0	1	1	1	1	1	0	0	0	2	0	126	126	74	74	0	1	Oui	0	contrôlée	0	1	0	0	1	0	1	1	1	0	0	0	F						0	0	0	Coveram 10/10
2		P2	2015-11-27	81	81	0	0	1	1	1	1	0	0	0	0	1	0	128	128	72	72	0	1	Oui	0	contrôlée	0	1	0	0	1	0	1	1	1	0	0	0	L	Teveten 600	Bisoprolol 2,5				1	1	0
1		P2	2015-04-17	52	52	0	0	1	1	1	1	0	0	0	0	1	0	130	130	78	78	0	1	Oui	0	contrôlée	0	1	0	0	1	0	1	1	1	0	0	0	L	Nobiten 5	Vasexten 10				1	1	0
1		P11	2015-05-12	85	85	1	1	0	0	0	0	1	1	1	0	2	0	124	124	72	72	0	1	Oui	0	contrôlée	0	1	0	0	1	1	0	1	1	0	0	0	F						0	0	0	Preterax 5/1,25
2	1	P3	2015-12-22	75	75	1	1	0	0	0	0	0	0	0	1	1	0					0	1	Oui	0	contrôlée	0	1	0	0	0	0	0	0	0	1	0	0	F						0	0	0	Preterax 2,5/0,625
2	1	P8	2016-02-04	48	48	1	1	0	0	1	1	0	0	0	0	1	0	140	140	90	90	0	1	Oui	0	contrôlée	0	1	0	0	0	0	0	0	0	1	0	0	F						0	0	0	Logimat 10	Zestoretic
2		P11	2016-03-03	56	56	1	1	0	0	1	1	0	0	0	0	1	0	160	160	90	90	0	0	non	1	pas contrôlée	0	0	0	0	0	0	0	0	0	0	0	1	L	Amlor 10					1	0	0
2	1	P9	2016-02-04	67	67	1	1	0	0	1	1	0	1	1	0	2	0	150	150	80	80	1	0	non	0	contrôlée	0	0	0	0	0	0	1	0	0	0	0	1	LF	Belsar 40	Lercanidipine 10	Lasix 40	Moxonidine		1	1	1	Co-Bisoprolol
2		P2	2015-12-11	71	71	0	0	1	1	0	0	0	0	0	0	0	1	150	150	90	90	0	0	non	1	pas contrôlée	0	0	0	0	0	0	0	0	0	0	0	1	L	Loortan 100	Nobiten 5				1	1	0
2	1	P4	2016-01-04	75	75	1	1	0	0	1	1	0	0	0	0	1	0	130	130	80	80	0	1	Oui	0	contrôlée	0	1	0	0	1	0	1	1	1	0	0	0	F						0	0	0	Preterax 2,5/0,625
2	1	P1	2015-12-11	58	58	1	1	0	0	1	1	0	0	0	0	1	0	135	135	80	80	0	1	Oui	0	contrôlée	0	1	0	0	1	0	1	1	1	0	0	0	F						0	0	0	Coveram 10/5
2	1	P10	2016-02-04	77	77	1	1	0	0	0	0	1	0	0	0	1	0	180	180	90	90	0	0	non	1	pas contrôlée	0	0	0	0	0	0	0	0	0	0	0	1	L	Belsar 20					1	0	0
2	1	P5	2016-01-11	75	75	0	0	1	1	0	0	0	0	0	1	1	0	150	150	80	80	1	1	Oui	0	contrôlée	0	1	0	0	0	1	0	0	0	1	0	0	LF	Tritace 10	Catapressan 180				1	1	0	Tenoretic 100/25
2	1	P6	2015-12-05	84	84	1	1	0	0	1	1	1	0	0	0	2	0	145	145	85	85	1	1	Oui	0	contrôlée	0	1	0	0	0	0	0	0	0	1	0	0	LF	Moxonidine	Emconcor 10				1	1	0	Co-Diovane 160
2		P12	2016-03-02	85	85	0	0	1	1	0	0	1	0	0	0	1	0	190	190	100	100	0	0	non	1	pas contrôlée	0	0	0	0	0	0	0	0	0	0	0	1	L	Valsartan	Emconcor 5	Lasix	Amlor 5		1	1	1
1		P6	2015-01-27	70	70	0	0	1	1	1	1	0	0	0	0	1	0	150	150	100	100	0	0	non	1	pas contrôlée	0	0	0	0	0	0	0	0	0	0	0	1	L	Zanidip 20					1	0	0
1		P8	2015-01-30	66	66	0	0	1	1	0	0	0	0	0	0	0	1	130	130	85	85	0	1	Oui	0	contrôlée	1	0	1	1	0	0	0	1	1	0	0	0	LF	Hygroton 40					1	0	0	Co-Lisinopril 20/12,5
1		P5	2015-01-27	76	76	1	1	0	0	0	0	0	0	0	0	0	1	140	140	85	85	1	1	Oui	0	contrôlée	1	0	0	1	0	0	0	0	0	1	0	0	F						0	0	0	Coversyl Plus 10/2,5
1		P3	2015-01-23	55	55	0	0	1	1	1	1	0	1	1	0	2	0	160	160	90	90	0	0	non	1	pas contrôlée	0	0	0	0	0	0	0	0	0	0	0	1	L	Bisoprolol 10	Amlor 10	Olmetec 20			1	1	1
1		P7	2015-01-29	58	58	0	0	1	1	0	0	0	0	0	0	0	1	150	150	85	85	1	0	non	1	pas contrôlée	0	0	0	1	0	0	0	0	0	0	0	1	L	Bisoprolol 5	Lisinopril 20				1	1	0
1		P4	2015-01-26	31	31	1	1	0	0	0	0	0	0	0	0	0	1	130	130	85	85	0	1	Oui	0	contrôlée	1	0	1	1	0	0	0	1	1	0	0	0	F						0	0	0	Tazko 5/5
1		P10	2015-02-05	82	82	0	0	1	1	0	0	0	0	0	0	0	1	155	155	80	80	1	0	non	1	pas contrôlée	0	0	0	1	0	0	0	0	0	0	0	1	L	Lisinopril 20	Amlodipine 2,5	Inderal 40			1	1	1
1		P11	2015-02-11	68	68	0	0	1	1	0	0	1	0	0	0	1	0	130	130	70	70	0	1	Oui	0	contrôlée	0	1	0	0	1	1	0	1	1	0	0	0	F						0	0	0	Coveram 5/10
1		P2	2015-01-21	61	61	1	1	0	0	0	0	0	0	0	0	0	1	130	130	80	80	0	1	Oui	0	contrôlée	1	0	1	1	0	0	0	1	1	0	0	0	LF	Emconcor 5					1	0	0	Forzaten 40/5
1		P9	2015-02-03	67	67	1	1	0	0	0	0	1	0	0	0	1	0	120	120	60	60	0	1	Oui	0	contrôlée	0	1	0	0	1	1	0	1	1	0	0	0	L	Isoten 2,5	Zestril 5				1	1	0
1		P12	2015-02-26	65	65	0	0	1	1	0	0	0	0	0	0	0	1	120	120	70	70	0	1	Oui	0	contrôlée	1	0	1	1	0	0	0	1	1	0	0	0	F						0	0	0	Co-Candesartan 32/12,5
1		P1	2015-01-20	75	75	1	1	0	0	1	1	1	0	0	0	2	0	150	150	80	80	1	0	non	1	pas contrôlée	0	0	0	0	0	0	1	0	0	0	0	1	LF	Bisoprolol 2,5	Burinex 1	Zanidip 10			1	1	1	Belsar Plus 40/25
1		P10	2015-06-03	59	59	1	1	0	0	1	1	0	0	0	0	1	0	150	150	80	80	1	1	Oui	0	contrôlée	0	1	0	0	0	0	1	0	0	1	0	0	LF	Isoten 2,5					1	0	0	Teveten Plus 600/25
1		P7	2015-05-28	74	74	0	0	1	1	1	1	0	0	0	1	2	0	120	120	80	80	0	1	Oui	0	contrôlée	0	1	0	0	1	0	1	1	1	0	0	0	LF	Coversyl 10					1	0	0	Emcoretic 10/25
1		P11	2015-06-01	58	58	1	1	0	0	0	0	0	0	0	0	0	1	130	130	80	80	0	1	Oui	0	contrôlée	1	0	1	1	0	0	0	1	1	0	0	0	LF	Vasexten 20					1	0	0	Loortan Plus 100/25
1		P6	2015-05-07	65	65	1	1	0	0	0	0	0	0	0	1	1	0	150	150	90	90	0	0	non	1	pas contrôlée	0	0	0	0	0	0	0	0	0	0	0	1	LF	Nobiten 5					1	0	0	Loortan Plus 50/12,5
1		P1	2015-03-03	83	83	0	0	1	1	0	0	1	1	1	0	2	0	160	160	80	80	1	0	non	1	pas contrôlée	0	0	0	0	0	1	0	0	0	0	0	1	L	Furosemide 40	Progor 180	Losartan 50			1	1	1
1		P8	2015-03-25	70	70	1	1	0	0	0	0	1	0	0	1	2	0	130	130	70	70	0	1	Oui	0	contrôlée	0	1	0	0	1	1	0	1	1	0	0	0	L	Loortan 100	Aldactone 25				1	1	0
1		P5	2015-03-02	84	84	0	0	1	1	0	0	0	0	0	1	1	0	120	120	80	80	0	1	Oui	0	contrôlée	0	1	0	0	1	1	0	1	1	0	0	0	LF	Lasix 40					1	0	0	Exforge 5/160
1		P3	2015-02-20	57	57	1	1	0	0	0	0	0	0	0	0	0	1	140	140	90	90	0	1	Oui	0	contrôlée	1	0	0	0	0	0	0	0	0	1	0	0	LF	Nobiten 5	Vasexten 10				1	1	0	Loortan Plus 100/25
1		P9	2015-05-16	60	60	1	1	0	0	0	0	1	0	0	1	2	0	140	140	80	80	1	1	Oui	0	contrôlée	0	1	0	0	0	1	0	0	0	1	0	0	L	Aldactone 25	Coversyl 5	Emconcor 5			1	1	1
1		P2	2015-02-21	58	58	0	0	1	1	0	0	0	0	0	0	0	1	170	170	100	100	0	0	non	1	pas contrôlée	0	0	0	0	0	0	0	0	0	0	0	1	F						0	0	0	Coveram 10/10
1		P4	2015-02-20	79	79	1	1	0	0	1	1	1	0	0	0	2	0	130	130	90	90	0	1	Oui	0	contrôlée	0	1	0	0	1	0	0	0	0	1	0	0	L	Emconcor 5	Coversyl 5				1	1	0
1		P12	2015-05-19	71	71	0	0	1	1	1	1	0	0	0	0	1	0	150	150	90	90	0	0	non	1	pas contrôlée	0	0	0	0	0	0	0	0	0	0	0	1	LF	Moxonidine 0,4	Nobiten 5	Belsar 40			1	1	1	Moduretic
2		P4	2016-07-14	70	70	1	1	0	0	0	0	1	0	0	0	1	0	180	180	80	80	1	0	non	1	pas contrôlée	0	0	0	0	0	1	0	0	0	0	0	1	LF	Amlodipine 5					1	0	0	Co-Aprovel 300/12,5
2	1	P7	2016-08-02	63	63	0	0	1	1	0	0	0	1	1	1	2	0					0	1	Oui	0	contrôlée	0	1	0	0	0	0	0	0	0	1	0	0	L	Aprovel 300	Amlor 5				1	1	0
2		P1	2016-06-26	65	65	1	1	0	0	1	1	1	1	1	0	3	0	130	130	80	80	0	1	Oui	0	contrôlée	0	1	0	0	1	0	1	1	1	0	0	0	F						0	0	0	Exforge 10/160
2		P9	2016-06-20	63	63	1	1	0	0	0	0	0	0	0	0	0	1	130	130	80	80	0	1	Oui	0	contrôlée	1	0	1	1	0	0	0	1	1	0	0	0	L	Coversyl 5					1	0	0
2		P2	2016-06-28	73	73	0	0	1	1	0	0	0	0	0	0	0	1	140	140	70	70	1	1	Oui	0	contrôlée	1	0	0	1	0	0	0	0	0	1	0	0	L	Amlor 5	Emconcor 10				1	1	0
2		P6	2016-07-20	54	54	0	0	1	1	0	0	0	0	0	0	0	1	120	120	80	80	0	1	Oui	0	contrôlée	1	0	1	1	0	0	0	1	1	0	0	0	F						0	0	0	Preterax 2,5/0,625
2	1	P3	2016-07-12	72	72	1	1	0	0	0	0	1	0	0	0	1	0	130	130	70	70	0	0	non	0	contrôlée	0	0	0	0	1	1	0	1	0	0	1	0	LF	Amlor 5					1	0	0	Emcoretic mitis 5
2		P8	2016-06-05	72	72	1	1	0	0	1	1	1	0	0	0	2	0	110	110	70	70	0	1	Oui	0	contrôlée	0	1	0	0	1	0	1	1	1	0	0	0	LF	Indapamide 2,5					1	0	0	Coveram 10/10
2		P5	2016-07-20	61	61	1	1	0	0	1	1	1	0	0	0	2	0	140	140	80	80	1	1	Oui	0	contrôlée	0	1	0	0	0	0	1	0	0	1	0	0	F						0	0	0	Coveram 10/5
1		P6	2015-03-30	56	56	1	1	0	0	0	0	0	0	0	0	0	1	143	143	85	85	1	1	Oui	0	contrôlée	1	0	0	1	0	0	0	0	0	1	0	0	LF	Nebivolol 5	Fludex 2,5				1	1	0	Coveram 10/10
1		P5	2015-03-30	65	65	0	0	1	1	1	1	0	1	1	0	2	0	140	140	78	78	1	1	Oui	0	contrôlée	0	1	0	0	0	0	1	0	0	1	0	0	LF	Bisoprolol 5					1	0	0	Irbesartan HCT 150/12,5
1		P3	2015-03-20	76	76	1	1	0	0	0	0	0	0	0	0	0	1	152	152	62	62	1	0	non	1	pas contrôlée	0	0	0	1	0	0	0	0	0	0	0	1	F						0	0	0	Preterax 5
1		P9	2015-05-22	75	75	1	1	0	0	0	0	0	1	1	0	1	0	161	161	69	69	1	0	non	1	pas contrôlée	0	0	0	0	0	1	0	0	0	0	0	1	L	Fludex	Selectol 200	Vasexten 10			1	1	1
1		P7	2015-03-30	68	68	0	0	1	1	0	0	0	0	0	0	0	1	123	123	78	78	0	1	Oui	0	contrôlée	1	0	1	1	0	0	0	1	1	0	0	0	LF	Bisoprolol 2,5					1	0	0	Co-Diovane 160/12,5
1		P2	2015-03-19	65	65	0	0	1	1	0	0	0	0	0	0	0	1	146	146	85	85	1	1	Oui	0	contrôlée	1	0	0	1	0	0	0	0	0	1	0	0	LF	Kredex 25	Aldactone 25				1	1	0	Teveten Plus 600/12,5
1		P4	2015-03-20	63	63	1	1	0	0	0	0	0	0	0	0	0	1	143	143	90	90	0	1	Oui	0	contrôlée	1	0	0	0	0	0	0	0	0	1	0	0	LF	Micardis 80	Vasexten 20				1	1	0	Nobiretic 5/25
1		P12	2015-06-29	58	58	1	1	0	0	0	0	0	0	0	0	0	1	159	159	92	92	0	0	non	1	pas contrôlée	0	0	0	0	0	0	0	0	0	0	0	1	LF	Coversyl 5	Vasexten 10				1	1	0	Co-Bisoprolol 10/25
1		P10	2015-06-05	64	64	1	1	0	0	0	0	0	0	0	0	0	1	149	149	89	89	1	0	non	1	pas contrôlée	0	0	0	1	0	0	0	0	0	0	0	1	LF	Micardis 80	Vasexten 20				1	1	0	Nobiretic 5/25
1		P11	2015-06-23	60	60	0	0	1	1	1	1	0	0	0	0	1	0	142	142	78	78	1	1	Oui	0	contrôlée	0	1	0	0	0	0	1	0	0	1	0	0	LF	Enalapril 20	Vasexten 20				1	1	0	Aldactazine
1		P1	2015-03-17	57	57	1	1	0	0	0	0	0	0	0	0	0	1	143	143	82	82	1	1	Oui	0	contrôlée	1	0	0	1	0	0	0	0	0	1	0	0	LF	Coversyl 5	Vasexten 10				1	1	0	Co-Bisoprolol 10/25
1		P8	2015-06-30	59	59	1	1	0	0	0	0	0	0	0	0	0	1	153	153	79	79	1	0	non	1	pas contrôlée	0	0	0	1	0	0	0	0	0	0	0	1	F						0	0	0	Co-Bisoprolol 10/2,5
1		P9	2015-08-20	62	62	1	1	0	0	1	1	0	0	0	0	1	0	140	140	80	80	1	0	non	1	pas contrôlée	0	0	0	0	0	0	1	0	0	0	0	1	F						0	0	0	Micardis Plus 80/135
1		P7	2015-08-21	65	65	1	1	0	0	0	0	1	0	0	0	1	0	?		?		0	0	non	1	pas contrôlée	0	0	0	0	0	0	0	0	0	0	0	1	LF	Vasexten 10					1	0	0	Co-Aprovel 300/12,5
1		P4	2015-07-08	85	85	0	0	1	1	1	1	1	0	0	0	2	0	130	130	70	70	0	1	Oui	0	contrôlée	0	1	0	0	1	0	1	1	1	0	0	0	LF	Inderal 40					1	0	0	Moduretic
1		P11	2015-08-17	68	68	1	1	0	0	0	0	1	0	0	0	1	0	120	120	80	80	0	1	Oui	0	contrôlée	0	1	0	0	1	1	0	1	1	0	0	0	L	Sotalex 160	Coversyl 10				1	1	0
1		P10	2015-08-24	54	54	1	1	0	0	0	0	1	0	0	0	1	0	110	110	60	60	0	1	Oui	0	contrôlée	0	1	0	0	1	1	0	1	1	0	0	0	LF	Nobiten 5					1	0	0	Coveram 10/5
1		P1	2015-07-02	32	32	1	1	0	0	0	0	0	0	0	0	0	1	150	150	90	90	0	0	non	1	pas contrôlée	0	0	0	0	0	0	0	0	0	0	0	1	LF	Zanidip 10					1	0	0	Preterax 5
1		P2	2015-07-06	57	57	1	1	0	0	0	0	0	0	0	0	0	1	200	200	110	110	0	0	non	1	pas contrôlée	0	0	0	0	0	0	0	0	0	0	0	1	LF	Bisoprolol 5	Moxonidine 0,4				1	1	0	Exforge HCT 10/160/12,5
1		P12	2015-07-31	54	54	1	1	0	0	0	0	0	0	0	0	0	1	120	120	80	80	0	1	Oui	0	contrôlée	1	0	1	1	0	0	0	1	1	0	0	0	LF	Bisoprolol 10					1	0	0	Belsar Plus 20/12,5
1		P3	2015-07-08	40	40	1	1	0	0	0	0	0	0	0	0	0	1	120	120	80	80	0	1	Oui	0	contrôlée	1	0	1	1	0	0	0	1	1	0	0	0	F						0	0	0	Preterax 2,5
1		P8	2015-07-27	71	71	1	1	0	0	0	0	0	0	0	0	0	1	?		?		0	0	non	1	pas contrôlée	0	0	0	0	0	0	0	0	0	0	0	1	LF	Vasexten 10					1	0	0	Coversyl Plus 5/1,25
1		P6	2015-07-06	52	52	0	0	1	1	0	0	0	0	0	0	0	1	150	150	90	90	0	0	non	1	pas contrôlée	0	0	0	0	0	0	0	0	0	0	0	1	F						0	0	0	Coveram 5/5
1		P5	2015-07-08	70	70	1	1	0	0	0	0	0	0	0	0	0	1	160	160	80	80	1	0	non	1	pas contrôlée	0	0	0	1	0	0	0	0	0	0	0	1	LF	Moxonidine 0,2	Nobiten 5				1	1	0	Co-Diovane 160/25
1		P4	2015-02-26	68	68	0	0	1	1	0	0	0	0	0	0	0	1	150	150	95	95	0					0	0	0	0	0	0	0	0	0	0	0	0	F						0	0	0	Preterax 5
1		P10	2015-05-22	50	50	0	0	1	1	0	0	0	0	0	0	0	1	125	125	80	80	0	1	Oui	0	contrôlée	1	0	1	1	0	0	0	1	1	0	0	0	L	Vasexten 20	Coversyl 5				1	1	0
1		P6	2015-04-07	71	71	1	1	0	0	0	0	1	0	0	0	1	0	150	150	85	85	1	0	non	1	pas contrôlée	0	0	0	0	0	1	0	0	0	0	0	1	F						0	0	0	Preterax
1		P7	2015-04-15	79	79	0	0	1	1	1	1	1	0	0	0	2	0	130	130	75	75	0	1	Oui	0	contrôlée	0	1	0	0	1	0	1	1	1	0	0	0	L	Syscor 10	Lisinopril 20				1	1	0
1		P1	2015-02-16	52	52	0	0	1	1	0	0	0	0	0	0	0	1	120	120	75	75	0	1	Oui	0	contrôlée	1	0	1	1	0	0	0	1	1	0	0	0	L	Ramipril 10	Bisoprolol 10				1	1	0
1		P3	2015-02-25	76	76	1	1	0	0	1	1	0	0	0	0	1	0	150	150	75	75	1	0	non	1	pas contrôlée	0	0	0	0	0	0	1	0	0	0	0	1	LF	Tildiem 200					1	0	0	Teveten Plus
1		P5	2015-03-25	47	47	1	1	0	0	0	0	0	0	0	0	0	1	155	155	90	90	0	0	non	1	pas contrôlée	0	0	0	0	0	0	0	0	0	0	0	1	F						0	0	0	Coveram 10/10
1		P8	2015-05-06	56	56	1	1	0	0	1	1	0	0	0	0	1	0	125	125	80	80	0	1	Oui	0	contrôlée	0	1	0	0	1	0	1	1	1	0	0	0	LF	Zanidip 10					1	0	0	Zestoretic
1		P11	2015-06-03	81	81	1	1	0	0	0	0	1	0	0	0	1	0	125	125	80	80	0	1	Oui	0	contrôlée	0	1	0	0	1	1	0	1	1	0	0	0	L	Ramipril 10	Isoten 5	Burinex 1			1	1	1
1		P12	2015-06-11	68	68	1	1	0	0	1	1	1	0	0	0	2	0	120	120	80	80	0	1	Oui	0	contrôlée	0	1	0	0	1	0	1	1	1	0	0	0	L	Emconcor 10	Zestril 20				1	1	0
1		P2	2015-02-18	71	71	1	1	0	0	1	1	0	0	0	0	1	0	130	130	80	80	0	1	Oui	0	contrôlée	0	1	0	0	1	0	1	1	1	0	0	0	F						0	0	0	Coveram 5/10
1		P9	2015-05-22	83	83	0	0	1	1	0	0	0	0	0	0	0	1	125	125	75	75	0	1	Oui	0	contrôlée	1	0	1	1	0	0	0	1	1	0	0	0	L	Accupril 40	Vasexten 10				1	1	0
1		P12	2015-02-09							1	1	0	0	0	0	1	0	150	150	90	90	0	0	non	1	pas contrôlée	0	0	0	0	0	0	0	0	0	0	0	1	L	Amlor 10	Losartan 100				1	1	0
1		P1	2015-01-28	57	57	1	1	0	0	1	1	0	0	0	0	1	0	120	120	70	70	0	1	Oui	0	contrôlée	0	1	0	0	1	0	1	1	1	0	0	0	F						0	0	0	Sevikar 40/5
1		P5	2015-02-02	61	61	1	1	0	0	1	1	0	0	0	0	1	0	120	120	70	70	0	1	Oui	0	contrôlée	0	1	0	0	1	0	1	1	1	0	0	0	F						0	0	0	Coveram 5/5
1		P10	2015-02-05	60	60	0	0	1	1	0	0	1	0	0	0	1	0	120	120	75	75	0	1	Oui	0	contrôlée	0	1	0	0	1	1	0	1	1	0	0	0	F						0	0	0	Coveram 10/5
1		P3	2015-01-29	37	37	1	1	0	0	0	0	1	0	0	0	1	0	140	140	70	70	1	0	non	1	pas contrôlée	0	0	0	0	0	1	0	0	0	0	0	1	L	?	Tritace 5				1	1	0
1		P9	2015-02-04	41	41	1	1	0	0	0	0	1	0	0	0	1	0	155	155	100	100	0	0	non	1	pas contrôlée	0	0	0	0	0	0	0	0	0	0	0	1	F						0	0	0	Teveten Plus
1		P7	2015-02-03	71	71	0	0	1	1	0	0	0	0	0	1	1	0	125	125	70	70	0	1	Oui	0	contrôlée	0	1	0	0	1	1	0	1	1	0	0	0	F						0	0	0	Coveram 10/10
1		P8	2015-02-03	37	37	1	1	0	0	1	1	0	0	0	0	1	0	160	160	100	100	0	0	non	1	pas contrôlée	0	0	0	0	0	0	0	0	0	0	0	1	LF	Captropril 50					1	0	0	Aldactazine
1		P11	2015-02-05	71	71	1	1	0	0	0	0	0	1	1	0	1	0	130	130	70	70	0	1	Oui	0	contrôlée	0	1	0	0	1	1	0	1	1	0	0	0	F						0	0	0	Coveram 5/5
1		P6	2015-02-02	67	67	1	1	0	0	0	0	1	0	0	0	1	0	150	150	70	70	1	0	non	1	pas contrôlée	0	0	0	0	0	1	0	0	0	0	0	1	F						0	0	0	Co-approvel 300/12,5
1		P4	2015-02-02	49	49	0	0	1	1	1	1	0	0	0	0	1	0	120	120	70	70	0	1	Oui	0	contrôlée	0	1	0	0	1	0	1	1	1	0	0	0	L	Diovane 160					1	0	0
1		P2	2015-01-28	51	51	0	0	1	1	0	0	1	0	0	0	1	0	150	150	75	75	1	0	non	0	contrôlée	0	0	0	0	0	1	0	0	0	0	0	1	F						0	0	0	Lodoz 10/6,25
1		P3	2015-02-12	65	65	1	1	0	0	1	1	0	0	0	0	1	0	120	120	70	70	0	1	Oui	0	contrôlée	0	1	0	0	1	0	1	1	1	0	0	0	L	Coversyl 10	Kredex 25				1	1	0
1		P9	2015-03-16	83	83	0	0	1	1	0	0	0	1	1	0	1	0	130	130	80	80	0	1	Oui	0	contrôlée	0	1	0	0	1	1	0	1	1	0	0	0	L	Micardis 80	Propranolol 10				1	1	0
1		P7	2015-03-11	76	76	1	1	0	0	0	0	1	0	0	0	1	0	120	120	80	80	0	1	Oui	0	contrôlée	0	1	0	0	1	1	0	1	1	0	0	0	LF	Nobiten 5					1	0	0	Forzaten HCT 40/10/2,5
1		P8	2015-03-11	97	97	0	0	1	1	0	0	0	0	0	0	0	1	160	160	80	80	1	0	non	1	pas contrôlée	0	0	0	1	0	0	0	0	0	0	0	1	LF	Terazosabb 1					1	0	0	Exforge 10/160
1		P5	2015-02-17	90	90	1	1	0	0	0	0	0	0	0	0	0	1	120	120	80	80	0	1	Oui	0	contrôlée	1	0	1	1	0	0	0	1	1	0	0	0	L	Amlodipine 5	Bisoprolol 5				1	1	0
1		P10	2015-03-16	86	86	0	0	1	1	0	0	1	0	0	0	1	0	170	170	70	70	1	0	non	0	contrôlée	0	0	0	0	0	1	0	0	0	0	0	1	L	Coversyl 5	Nobiten 5				1	1	0
1		P1	2015-02-04	67	67	0	0	1	1	1	1	0	0	0	0	1	0	140	140	80	80	1	1	Oui	0	contrôlée	0	1	0	0	0	0	1	0	0	1	0	0	L	Vasexten 20	Nobiten 5	Aldactone 100			1	1	1
1		P11	2015-03-16	69	69	1	1	0	0	0	0	1	0	0	0	1	0	170	170	80	80	1	1	Oui	0	contrôlée	0	1	0	0	0	1	0	0	0	1	0	0	L	Coversyl 10	Amlor 10				1	1	0
1		P4	2015-02-16	62	62	0	0	1	1	0	0	0	0	0	0	0	1	130	130	80	80	0	0	non	0	contrôlée	0	0	1	1	0	0	0	1	0	0	1	0	L	Rasilez 150	Nobiten 5				1	1	0
1		P12	2015-03-16	86	86	0	0	1	1	0	0	1	0	0	1	2	0	170	170	80	80	1	1	Oui	0	contrôlée	0	1	0	0	0	1	0	0	0	1	0	0	L	Tritace 10	Kredex 25				1	1	0
1		P2	2015-02-09	59	59	1	1	0	0	1	1	0	0	0	0	1	0	140	140	90	90	0	1	Oui	0	contrôlée	0	1	0	0	0	0	0	0	0	1	0	0	L	Coversyl 5	Cozaar 50				1	1	0
1		P6	2015-03-04	59	59	1	1	0	0	0	0	0	0	0	0	0	1	130	130	80	80	0	1	Oui	0	contrôlée	1	0	1	1	0	0	0	1	1	0	0	0	LF	Nobiten 5					1	0	0	Forzaten HCT 40/10/2,5
1		P6	2015-05-05	64	64	1	1	0	0	0	0	0	0	0	1	1	0	165	165	75	75	1	0	non	1	pas contrôlée	0	0	0	0	0	1	0	0	0	0	0	1	F						0	0	0	Coversyl Plus 10/2,5
1		P9	2015-05-14	72	72	1	1	0	0	1	1	1	0	0	1	3	0	125	125	75	75	0	1	Oui	0	contrôlée	0	1	0	0	1	0	1	1	1	0	0	0	F						0	0	0	Coversyl Plus 10/2,5
1		P3	2015-05-16	75	75	0	0	1	1	0	0	1	1	1	0	2	0	142	142			0	1	Oui	0	contrôlée	0	1	0	0	0	0	0	0	0	1	0	0	F						0	0	0	Coversyl Plus 10/2,5
1		P12	2015-05-22	75	75	1	1	0	0	0	0	0	0	0	1	1	0	171	171	71	71	1	0	non	1	pas contrôlée	0	0	0	0	0	1	0	0	0	0	0	1	F						0	0	0	Coversyl Plus 10/2,5
1		P11	2015-05-19	79	79	0	0	1	1	0	0	1	0	0	1	2	0	161	161	71	71	1	0	non	1	pas contrôlée	0	0	0	0	0	1	0	0	0	0	0	1	F						0	0	0	Coversyl Plus 10/2,5
1		P10	2015-05-16	53	53	0	0	1	1	0	0	1	0	0	1	2	0	131	131	75	75	0	1	Oui	0	contrôlée	0	1	0	0	1	1	0	1	1	0	0	0	F						0	0	0	Coversyl Plus 10/2,5
1		P1	2015-05-14	62	62	0	0	1	1	1	1	1	1	1	0	3	0	125	125	70	70	0	1	Oui	0	contrôlée	0	1	0	0	1	0	1	1	1	0	0	0	F						0	0	0	Coversyl Plus
1		P5	2015-05-04	80	80	0	0	1	1	1	1	0	0	0	1	2	0	145	145	75	75	1	1	Oui	0	contrôlée	0	1	0	0	0	0	1	0	0	1	0	0	F						0	0	0	Coversyl Plus 10/2,5
1		P2	2015-05-14	61	61	0	0	1	1	0	0	0	0	0	1	1	0	145	145	78	78	1	1	Oui	0	contrôlée	0	1	0	0	0	1	0	0	0	1	0	0	F						0	0	0	Coversyl Plus 10/2,5
1		P8	2015-05-12	56	56	1	1	0	0	0	0	0	0	0	1	1	0	137	137	87	87	0	1	Oui	0	contrôlée	0	1	0	0	1	1	0	1	1	0	0	0	F						0	0	0	Coversyl Plus 10/2,5
1		P7	2015-05-10	56	56	0	0	1	1	0	0	0	0	0	1	1	0	125	125	75	75	0	1	Oui	0	contrôlée	0	1	0	0	1	1	0	1	1	0	0	0	F						0	0	0	Coversyl Plus 10/2,5
1		P4	2015-05-17	74	74	1	1	0	0	1	1	0	0	0	1	2	0	131	131	75	75	0	1	Oui	0	contrôlée	0	1	0	0	1	0	1	1	1	0	0	0	F						0	0	0	Coversyl Plus 10/2,5
2	1	P7	2015-11-10							0	0	0	0	0	0	0	1	130	130	80	80	0	1	Oui	0	contrôlée	1	0	1	1	0	0	0	1	1	0	0	0	LF	Vasexten 10					1	0	0	Co-Aprovel 300/12,5
2		P10	2015-11-18	58	58	1	1	0	0	0	0	1	0	0	0	1	0	130	130	80	80	0	1	Oui	0	contrôlée	0	1	0	0	1	1	0	1	1	0	0	0	F						0	0	0	Exforge 10/160
2		P9	2015-11-16	46	46	1	1	0	0	0	0	0	0	0	0	0	1	140	140	85	85	1	0	non	1	pas contrôlée	0	0	0	1	0	0	0	0	0	0	0	1	F						0	0	0	Loortan Plus forte 100/25
2		P6	2015-11-09	73	73	1	1	0	0	1	1	0	0	0	0	1	0	125	125	80	80	0	1	Oui	0	contrôlée	0	1	0	0	1	0	1	1	1	0	0	0	L	Bisoprolol 2,5	Felodipine 10				1	1	0
2		P12	2015-11-25	83	83	0	0	1	1	1	1	0	0	0	0	1	0	130	130	80	80	0	1	Oui	0	contrôlée	0	1	0	0	1	0	1	1	1	0	0	0	F						0	0	0	Loortan Plus forte 100/25
2		P2	2015-11-03	63	63	1	1	0	0	0	0	0	0	0	0	0	1	170	170	85	85	1	0	non	1	pas contrôlée	0	0	0	1	0	0	0	0	0	0	0	1	L	Vasexten 20	Isoten 2,5				1	1	0
2		P5	2015-11-06	61	61	1	1	0	0	0	0	0	1	1	0	1	0	165	165	85	85	1	1	Oui	0	contrôlée	0	1	0	0	0	1	0	0	0	1	0	0	LF	Tritace 10					1	0	0	Losartan Plus 50/12,5
2		P1	2015-10-30	72	72	1	1	0	0	1	1	0	0	0	0	1	0	160	160	80	80	1	0	non	1	pas contrôlée	0	0	0	0	0	0	1	0	0	0	0	1	F						0	0	0	Tazko
2		P11	2015-11-20	69	69	1	1	0	0	1	1	0	0	0	0	1	0	130	130	85	85	0	0	non	1	pas contrôlée	0	0	0	0	1	0	0	0	0	0	0	1	L	Amlor 10	Bisoprolol 10				1	1	0
2		P3	2015-11-04	42	42	1	1	0	0	0	0	1	0	0	0	1	0	135	135	85	85	0	1	Oui	0	contrôlée	0	1	0	0	1	1	0	1	1	0	0	0	L	Amlor 5	Nobiten 5				1	1	0
2		P4	2015-11-06	56	56	0	0	1	1	0	0	1	0	0	0	1	0	160	160	85	85	1	0	non	1	pas contrôlée	0	0	0	0	0	1	0	0	0	0	0	1	LF	Emconcor 10					1	0	0	Co-Diovane 160/12,5
2		P8	2015-11-12	58	58	1	1	0	0	0	0	1	0	0	0	1	0	130	130	80	80	0	1	Oui	0	contrôlée	0	1	0	0	1	1	0	1	1	0	0	0	F						0	0	0	Coveram 10/5
1		P5	2015-02-27	51	51	0	0	1	1	0	0	0	0	0	0	0	1	120	120	60	60	0	1	Oui	0	contrôlée	1	0	1	1	0	0	0	1	1	0	0	0	F						0	0	0	Belsar Plus 40/25
1		P10	2015-03-04	62	62	1	1	0	0	1	1	0	0	0	0	1	0	130	130	60	60	0	1	Oui	0	contrôlée	0	1	0	0	1	0	1	1	1	0	0	0	F						0	0	0	Coveram
1		P11	2015-03-05	79	79	0	0	1	1	1	1	0	0	0	0	1	0	110	110	70	70	0	1	Oui	0	contrôlée	0	1	0	0	1	0	1	1	1	0	0	0	L	Amlor 5					1	0	0
1		P12	2015-03-05	52	52	1	1	0	0	0	0	0	0	0	0	0	1	130	130	60	60	0	1	Oui	0	contrôlée	1	0	1	1	0	0	0	1	1	0	0	0	L	Nobiten					1	0	0
1		P3	2015-02-26	62	62	1	1	0	0	0	0	0	0	0	0	0	1	140	140	90	90	0	1	Oui	0	contrôlée	1	0	0	0	0	0	0	0	0	1	0	0	LF	Isoten 5					1	0	0	Co-aprovel 300/12,5
1		P1	2015-02-23	83	83	1	1	0	0	0	0	0	0	0	0	0	1	120	120	60	60	0	1	Oui	0	contrôlée	1	0	1	1	0	0	0	1	1	0	0	0	L	Loortan 50	Lasix 40				1	1	0
1		P8	2015-03-03	76	76	1	1	0	0	1	1	0	0	0	0	1	0	130	130	75	75	0	1	Oui	0	contrôlée	0	1	0	0	1	0	1	1	1	0	0	0	LF	Amlor 5					1	0	0	Preterax 5/1,25
1		P9	2015-03-04	75	75	0	0	1	1	0	0	0	0	0	0	0	1	120	120	60	60	0	1	Oui	0	contrôlée	1	0	1	1	0	0	0	1	1	0	0	0	L	Coversyl 5					1	0	0
1		P6	2015-03-02	60	60	1	1	0	0	0	0	0	0	0	0	0	1	150	150	80	80	1	0	non	1	pas contrôlée	0	0	0	1	0	0	0	0	0	0	0	1	F						0	0	0	Preterax 2,5/0,625
1		P2	2015-02-24	51	51	0	0	1	1	0	0	0	0	0	0	0	1	150	150	75	75	1	0	non	1	pas contrôlée	0	0	0	1	0	0	0	0	0	0	0	1	L	Lisinopril 20					1	0	0
1		P4	2015-02-27							0	0	0	0	0	0	0	1	145	145	95	95	0	0	non	1	pas contrôlée	0	0	0	0	0	0	0	0	0	0	0	1	L	Inhibace	Motens				1	1	0
1		P7	2015-03-02	84	84	1	1	0	0	0	0	1	0	0	0	1	0	120	120	60	60	0	1	Oui	0	contrôlée	0	1	0	0	1	1	0	1	1	0	0	0	F						0	0	0	Co-Aprovel 150/12,5
2	1	P3	2016-04-15	48	48	1	1	0	0	0	0	0	0	0	1	1	0	130	130	80	80	0	1	Oui	0	contrôlée	0	1	0	0	1	1	0	1	1	0	0	0	LF	Bisoprolol 5	Asaflow				1	1	0	Coveram 10/10
2	1	P5	2016-04-22	56	56	1	1	0	0	1	1	1	0	0	0	2	0	125	125	80	80	0	1	Oui	0	contrôlée	0	1	0	0	1	0	1	1	1	0	0	0	LF	Asaflow	Metformax				1	1	0	Triplixam 10/2,5/10
2	1	P9	2016-05-25	69	69	0	0	1	1	1	1	1	0	0	0	2	0	135	135	90	90	0	1	Oui	0	contrôlée	0	1	0	0	1	0	0	0	0	1	0	0	F						0	0	0	Triplixam 5/1,25/5
2		P10	2016-05-02	62	62	0	0	1	1	0	0	1	0	0	0	1	0	150	150	85	85	1	1	Oui	0	contrôlée	0	1	0	0	0	1	0	0	0	1	0	0	L	Amlor 10	Loortan 100	Asaflow			1	1	1
2	1	P2	2016-04-04	57	57	1	1	0	0	1	1	0	0	0	0	1	0	135	135	80	80	0	1	Oui	0	contrôlée	0	1	0	0	1	0	1	1	1	0	0	0	F						0	0	0	Coveram 10/10
2		P7	2016-05-05	74	74	0	0	1	1	0	0	1	0	0	0	1	0	178	178	78	78	1	1	Oui	0	contrôlée	0	1	0	0	0	1	0	0	0	1	0	0	L	Zanidip 10	Plavix	Cordarone	Nobiten		1	1	1
2	1	P12	2016-05-12	71	71	1	1	0	0	1	1	1	0	0	1	3	0	125	125	75	75	0	1	Oui	0	contrôlée	0	1	0	0	1	0	1	1	1	0	0	0	F						0	0	0	Triplixam 10/2,5/10
2		P4	2016-04-20	72	72	0	0	1	1	0	0	0	1	1	0	1	0	135	135	90	90	0	1	Oui	0	contrôlée	0	1	0	0	1	0	0	0	0	1	0	0	L	Zanidip 10	Nobiten 5				1	1	0
2		P8	2016-05-15	65	65	1	1	0	0	0	0	1	0	0	0	1	0	140	140	90	90	0	1	Oui	0	contrôlée	0	1	0	0	0	0	0	0	0	1	0	0	L	Zanidip 10	Sotalex				1	1	0
2		P1	2016-02-02	64	64	0	0	1	1	0	0	0	0	0	0	0	1	155	155	87	87	1	0	non	1	pas contrôlée	0	0	0	1	0	0	0	0	0	0	0	1	LF	Bisoprolol 5					1	0	0	Aldactazine
2	1	P11	2016-05-10	74	74	1	1	0	0	0	0	1	0	0	0	1	0	135	135	75	75	0	1	Oui	0	contrôlée	0	1	0	0	1	1	0	1	1	0	0	0	LF	Bisoprolol 5					1	0	0	Coversyl Plus 10/2,5
2	1	P6	2016-04-30	61	61	1	1	0	0	0	0	1	0	0	0	1	0	140	140	80	80	1	1	Oui	0	contrôlée	0	1	0	0	0	1	0	0	0	1	0	0	LF	Bisoprolol 5	Asaflow				1	1	0	Coveram 10/10
2		P3	2015-10-28	63	63	0	0	1	1	0	0	0	0	0	1	1	0	130	130	90	90	0	1	Oui	0	contrôlée	0	1	0	0	1	0	0	0	0	1	0	0	LF	Inderal 40					1	0	0	Coveram 5/5
2		P8	2015-11-18	55	55	0	0	1	1	1	1	0	0	0	0	1	0	130	130	80	80	0	1	Oui	0	contrôlée	0	1	0	0	1	0	1	1	1	0	0	0	LF	Nobiten 5					1	0	0	Coversyl Plus 10/2,5
2		P9	2015-11-18	66	66	1	1	0	0	1	1	0	0	0	0	1	0	160	160	80	80	1	0	non	1	pas contrôlée	0	0	0	0	0	0	1	0	0	0	0	1	L	Coversyl 5					1	0	0
2		P12	2015-11-18	58	58	0	0	1	1	1	1	1	0	0	0	2	0	140	140	80	80	1	1	Oui	0	contrôlée	0	1	0	0	0	0	1	0	0	1	0	0	F						0	0	0	Coveram 10/5
2		P7	2015-11-04	58	58	0	0	1	1	1	1	0	0	0	0	1	0	160	160	80	80	1	0	non	1	pas contrôlée	0	0	0	0	0	0	1	0	0	0	0	1	F						0	0	0	Triplixam 10/2,5/5
2		P2	2015-10-28	63	63	1	1	0	0	1	1	1	0	0	0	2	0	120	120	70	70	0	1	Oui	0	contrôlée	0	1	0	0	1	0	1	1	1	0	0	0	LF	Bisoprolol 5					1	0	0	Belsar Plus 40/12,5
2		P10	2015-11-18	55	55	0	0	1	1	0	0	0	0	0	0	0	1	140	140	80	80	1	1	Oui	0	contrôlée	1	0	0	1	0	0	0	0	0	1	0	0	LF	Bisoprolol 10					1	0	0	Coveram 10/10
2		P1	2015-10-28	57	57	1	1	0	0	1	1	0	0	0	0	1	0	130	130	70	70	0	1	Oui	0	contrôlée	0	1	0	0	1	0	1	1	1	0	0	0	L	Coversyl 10					1	0	0
2		P5	2015-10-28	49	49	1	1	0	0	0	0	0	0	0	0	0	1	150	150	85	85	1	0	non	1	pas contrôlée	0	0	0	1	0	0	0	0	0	0	0	1	F						0	0	0	Coveram 10/10
2		P11	2015-11-18	42	42	0	0	1	1	0	0	0	0	0	0	0	1	160	160	80	80	1	0	non	1	pas contrôlée	0	0	0	1	0	0	0	0	0	0	0	1	LF	Bisoprolol 5					1	0	0	Preterax 2,5/0,625
2		P4	2015-10-28	86	86	0	0	1	1	1	1	0	1	1	0	2	0	120	120	80	80	0	1	Oui	0	contrôlée	0	1	0	0	1	0	1	1	1	0	0	0	LF	Lasix 30	Lisinopril 20				1	1	0	Atenolol 100 + Chlortalidone 25
2		P6	2015-11-02	63	63	1	1	0	0	1	1	0	0	0	0	1	0	130	130	80	80	0	1	Oui	0	contrôlée	0	1	0	0	1	0	1	1	1	0	0	0	F						0	0	0	Preterax 5/1,25
2	1	P7	2016-05-25	60	60	0	0	1	1	1	1	0	0	0	1	2	0					0	0	non	1	pas contrôlée	0	0	0	0	0	0	0	0	0	0	0	1	L	Amlor 10	Aldactone 100				1	1	0
2		P10	2016-07-06	59	59	0	0	1	1	1	1	0	0	0	1	2	0	180	180	100	100	0	0	non	1	pas contrôlée	0	0	0	0	0	0	0	0	0	0	0	1	F						0	0	0	Aldactazine 25/15
2		P8	2016-06-29	43	43	1	1	0	0	0	0	0	0	0	1	1	0	150	150	100	100	0	0	non	1	pas contrôlée	0	0	0	0	0	0	0	0	0	0	0	1	F						0	0	0	Preterax 10
2		P1	2016-01-12	61	61	1	1	0	0	0	0	0	0	0	0	0	1	170	170	100	100	0	0	non	1	pas contrôlée	0	0	0	0	0	0	0	0	0	0	0	1	F						0	0	0	Co-Valsartan 160
2		P5	2016-03-24	65	65	0	0	1	1	0	0	0	0	0	1	1	0	180	180	120	120	0	0	non	1	pas contrôlée	0	0	0	0	0	0	0	0	0	0	0	1	LF	Coversyl 5					1	0	0	Coversyl Plus
2		P3	2016-01-13	59	59	1	1	0	0	1	1	1	0	0	1	3	0	140	140	100	100	0	0	non	1	pas contrôlée	0	0	0	0	0	0	0	0	0	0	0	1	L	Irbesartan 300	Moxonidine 0,4	Burinex 5			1	1	1
2		P9	2016-06-29	57	57	0	0	1	1	1	1	1	0	0	1	3	0	150	150	100	100	0	0	non	1	pas contrôlée	0	0	0	0	0	0	0	0	0	0	0	1	F						0	0	0	Forzaten 20/5
2		P4	2016-03-09	42	42	1	1	0	0	0	0	1	0	0	0	1	0	150	150	100	100	0	0	non	1	pas contrôlée	0	0	0	0	0	0	0	0	0	0	0	1	F						0	0	0	Preterax 10
2		P6	2016-03-31	45	45	1	1	0	0	0	0	1	0	0	0	1	0	140	140	100	100	0	0	non	1	pas contrôlée	0	0	0	0	0	0	0	0	0	0	0	1	F						0	0	0	Preterax 10
2		P2	2016-01-12	56	56	1	1	0	0	0	0	1	0	0	0	1	0	140	140	100	100	0	0	non	1	pas contrôlée	0	0	0	0	0	0	0	0	0	0	0	1	F						0	0	0	Co-Diovane 160/12,5
1		P10	2015-03-02	77	77	0	0	1	1	0	0	0	0	0	0	0	1	125	125	80	80	0	1	Oui	0	contrôlée	1	0	1	1	0	0	0	1	1	0	0	0	L	Vasexten 10	Sotalex 160				1	1	0
1		P2	2015-01-30	78	78	1	1	0	0	1	1	1	0	0	0	2	0	130	130	80	80	0	1	Oui	0	contrôlée	0	1	0	0	1	0	1	1	1	0	0	0	LF	Nobiten 100					1	0	0	Co-Aprovel 300/25
1		P5	2015-04-01	60	60	1	1	0	0	0	0	1	0	0	0	1	0	140	140	65	65	1	1	Oui	0	contrôlée	0	1	0	0	0	1	0	0	0	1	0	0	F						0	0	0	Belsar Plus 20/12,5
1		P8	2015-03-27	64	64	0	0	1	1	0	0	0	0	0	0	0	1	140	140	90	90	0	1	Oui	0	contrôlée	1	0	0	0	0	0	0	0	0	1	0	0	L	Coversyl 5	Emconcor 2,5				1	1	0
1		P12	2015-03-10	82	82	0	0	1	1	1	1	0	0	0	0	1	0	120	120	70	70	0	1	Oui	0	contrôlée	0	1	0	0	1	0	1	1	1	0	0	0	LF	Diovane 160					1	0	0	Nobiretic 5/12,5
1		P7	2015-03-30	71	71	1	1	0	0	0	0	0	0	0	0	0	1	120	120	80	80	0	1	Oui	0	contrôlée	1	0	1	1	0	0	0	1	1	0	0	0	F						0	0	0	Coveram 5/5
1		P3	2015-03-27	52	52	0	0	1	1	0	0	0	0	0	0	0	1	140	140	90	90	0	1	Oui	0	contrôlée	1	0	0	0	0	0	0	0	0	1	0	0	LF	Rasilez 300	Vasexten 20				1	1	0	Nobiretic 5/25
1		P11	2015-03-04	67	67	1	1	0	0	1	1	0	0	0	0	1	0	110	110	70	70	0	1	Oui	0	contrôlée	0	1	0	0	1	0	1	1	1	0	0	0	LF	Cozaar 50					1	0	0	Emcoretic 5/12,5
1		P9	2015-03-21	67	67	0	0	1	1	1	1	0	0	0	0	1	0	125	125	80	80	0	1	Oui	0	contrôlée	0	1	0	0	1	0	1	1	1	0	0	0	LF	Vasexten 10					1	0	0	Belsar Plus 40/25
1		P1	2015-01-27	58	58	1	1	0	0	1	1	1	0	0	0	2	0	138	138	80	80	0	1	Oui	0	contrôlée	0	1	0	0	1	0	1	1	1	0	0	0	LF	Coversyl 10	Olmetec 40				1	1	0	Co-Bisoprolol 10/25
1		P4	2015-03-31	81	81	1	1	0	0	0	0	0	0	0	0	0	1	110	110	60	60	0	1	Oui	0	contrôlée	1	0	1	1	0	0	0	1	1	0	0	0	L	Moxonidine 0,2	Nebivolol 5				1	1	0
1		P6	2015-03-31	47	47	1	1	0	0	0	0	1	0	0	0	1	0	110	110	70	70	0	1	Oui	0	contrôlée	0	1	0	0	1	1	0	1	1	0	0	0	LF	Emconcor 2,5					1	0	0	Coversyl Plus 5/1,25
1		P4	2015-07-24	70	70	1	1	0	0	1	1	0	0	0	0	1	0	122	122	82	82	0	1	Oui	0	contrôlée	0	1	0	0	1	0	1	1	1	0	0	0	LF	Emconcor 2,5					1	0	0	Loortan Plus Forte
1		P3	2015-07-23	77	77	0	0	1	1	1	1	0	1	1	0	2	0	120	120	75	75	0	1	Oui	0	contrôlée	0	1	0	0	1	0	1	1	1	0	0	0	L	Lasix 40	Amlor 5				1	1	0
1		P5	2015-07-24	74	74	1	1	0	0	0	0	0	0	0	0	0	1	132	132	80	80	0	1	Oui	0	contrôlée	1	0	1	1	0	0	0	1	1	0	0	0	L	Loortan 50	Amlor 10				1	1	0
1		P1	2015-07-23	66	66	0	0	1	1	0	0	0	0	0	0	0	1	127	127	80	80	0	1	Oui	0	contrôlée	1	0	1	1	0	0	0	1	1	0	0	0	LF	Vasexten 10					1	0	0	Emcoretic 10/25
1		P7	2015-07-24	57	57	1	1	0	0	0	0	1	0	0	0	1	0	145	145	92	92	0	0	non	1	pas contrôlée	0	0	0	0	0	0	0	0	0	0	0	1	F						0	0	0	Coversyl Plus
1		P8	2015-07-24	69	69	0	0	1	1	0	0	0	0	0	1	1	0	120	120	85	85	0	1	Oui	0	contrôlée	0	1	0	0	1	1	0	1	1	0	0	0	L	Vasexten 10	Loortan 100				1	1	0
1		P10	2015-07-25	82	82	0	0	1	1	0	0	0	0	0	0	0	1	130	130	75	75	0	1	Oui	0	contrôlée	1	0	1	1	0	0	0	1	1	0	0	0	LF	Amlor 5					1	0	0	Atenolol + Chlortalidone 50
1		P6	2015-07-24	60	60	1	1	0	0	0	0	0	0	0	0	0	1	147	147	90	90	0	0	non	1	pas contrôlée	0	0	0	0	0	0	0	0	0	0	0	1	L	Indapamide	Amlor 10				1	1	0
1		P9	2015-07-24	61	61	1	1	0	0	0	0	0	0	0	0	0	1	125	125	80	80	0	1	Oui	0	contrôlée	1	0	1	1	0	0	0	1	1	0	0	0	F						0	0	0	Loortan Plus Forte
1		P12	2015-07-25	56	56	0	0	1	1	0	0	0	0	0	0	0	1					0	1	Oui	0	contrôlée	1	0	0	0	0	0	0	0	0	1	0	0	L	Emconcor 10	Amlor 5				1	1	0
1		P2	2015-07-23	75	75	0	0	1	1	0	0	0	0	0	0	0	1	117	117	75	75	0	1	Oui	0	contrôlée	1	0	1	1	0	0	0	1	1	0	0	0	LF	Zanidip 10					1	0	0	Aldactazine
1		P11	2015-07-25	92	92	0	0	1	1	0	0	0	0	0	0	0	1	132	132	82	82	0	1	Oui	0	contrôlée	1	0	1	1	0	0	0	1	1	0	0	0	LF	Emconcor 5					1	0	0	Preterax
2	1	P4		58	58	0	0	1	1	1	1	1	1	1	0	3	0	145	145	90	90	0	0	non	1	pas contrôlée	0	0	0	0	0	0	0	0	0	0	0	1	LF	Moxonidine 0,4	Nebivolol				1	1	0	Coveram 10/10
2	1	P7		65	65	0	0	1	1	1	1	1	0	0	0	2	0	130	130	70	70	0	1	Oui	0	contrôlée	0	1	0	0	1	0	1	1	1	0	0	0	F						0	0	0	Coveram 10/10
2	1	P2		58	58	1	1	0	0	1	1	1	0	0	0	2	0	140	140	80	80	1	0	non	1	pas contrôlée	0	0	0	0	0	0	1	0	0	0	0	1	LF	Indapamide					1	0	0	Coveram 10/10
2	1	P3		67	67	1	1	0	0	1	1	1	0	0	0	2	0	125	125	80	80	0	0	non	0	contrôlée	0	0	0	0	1	0	1	1	0	0	1	0	F						0	0	0	Forzaten HCT 40/10/25
2	1	P10		63	63	1	1	0	0	0	0	1	1	1	0	2	0	145	145	75	75	1	0	non	0	contrôlée	0	0	0	0	0	1	0	0	0	0	0	1	LF	Lasix					1	0	0	Coveram 5/5
2	1	P6		71	71	1	1	0	0	1	1	1	0	0	0	2	0					0	1	Oui	0	contrôlée	0	1	0	0	0	0	0	0	0	1	0	0	L	Coversyl	Emconcor				1	1	0
2	1	P9		54	54	1	1	0	0	0	0	1	0	0	0	1	0	110	110	70	70	0	1	Oui	0	contrôlée	0	1	0	0	1	1	0	1	1	0	0	0	L	Coversyl	Isoten				1	1	0
2	1	P8		58	58	0	0	1	1	1	1	1	1	1	0	3	0	150	150	90	90	0	0	non	1	pas contrôlée	0	0	0	0	0	0	0	0	0	0	0	1	LF	Moxonidine	Nebivolol	Indapamide 2,5			1	1	1	Coveram 10/10
2	1	P5		43	43	0	0	1	1	0	0	0	0	0	0	0	1	170	170	90	90	0	0	non	1	pas contrôlée	0	0	0	0	0	0	0	0	0	0	0	1	LF	Nobiten					1	0	0	Preterax
1		P4	2015-06-25	67	67	1	1	0	0	0	0	1	0	0	0	1	0	135	135	75	75	0	1	Oui	0	contrôlée	0	1	0	0	1	1	0	1	1	0	0	0	L	Amlor 5	Emconcor 5	Tritace 5			1	1	1
1		P2	2015-06-15	75	75	1	1	0	0	1	1	1	0	0	0	2	0	135	135	75	75	0	1	Oui	0	contrôlée	0	1	0	0	1	0	1	1	1	0	0	0	L	Tritace 10	Emconcor 5				1	1	0
1		P7	2015-06-29	54	54	1	1	0	0	0	0	0	0	0	0	0	1	130	130	70	70	0	1	Oui	0	contrôlée	1	0	1	1	0	0	0	1	1	0	0	0	F						0	0	0	Preterax 2,5/0,625
1		P10	2015-06-15	51	51	1	1	0	0	0	0	1	0	0	0	1	0	150	150	95	95	0	0	non	1	pas contrôlée	0	0	0	0	0	0	0	0	0	0	0	1	LF	Rasilez 300	Nobiten 5				1	1	0	Exforge 160/10
1		P3	2015-06-12	65	65	1	1	0	0	0	0	0	0	0	0	0	1	130	130	70	70	0	1	Oui	0	contrôlée	1	0	1	1	0	0	0	1	1	0	0	0	F						0	0	0	Exforge 5/80
1		P8	2015-07-02	66	66	1	1	0	0	1	1	1	0	0	1	3	0	110	110	75	75	0	0	non	0	contrôlée	0	0	0	0	1	0	1	1	0	0	1	0	L	Amlodipine 10	Emconcor 5				1	1	0
1		P11	2015-06-11	85	85	1	1	0	0	1	1	1	0	0	0	2	0	155	155	90	90	0	0	non	1	pas contrôlée	0	0	0	0	0	0	0	0	0	0	0	1	F						0	0	0	Coveram 10/5
1		P9	2015-06-30	66	66	1	1	0	0	0	0	1	0	0	0	1	0	130	130	70	70	0	1	Oui	0	contrôlée	0	1	0	0	1	1	0	1	1	0	0	0	LF	Nobiten 5					1	0	0	Coversyl Plus 10/2,5
1		P5	2015-06-11	65	65	0	0	1	1	0	0	1	0	0	0	1	0	110	110	70	70	0	1	Oui	0	contrôlée	0	1	0	0	1	1	0	1	1	0	0	0	L	Nobiten 5					1	0	0
1		P6	2015-06-12	69	69	1	1	0	0	0	0	1	0	0	0	1	0	120	120	70	70	0	1	Oui	0	contrôlée	0	1	0	0	1	1	0	1	1	0	0	0	LF	Vasexten 20					1	0	0	Nobiretic
1		P12	2015-06-18	57	57					0	0	1	0	0	0	1	0	125	125	75	75	0	1	Oui	0	contrôlée	0	1	0	0	1	1	0	1	1	0	0	0	L	Coversyl 10	Amlor 10	Nobiten 5			1	1	1
1		P1	2015-06-16	64	64	1	1	0	0	0	0	0	0	0	0	0	1	160	160	100	100	0	0	non	1	pas contrôlée	0	0	0	0	0	0	0	0	0	0	0	1	L	Vasexten 20	Coversyl 10				1	1	0
1		P3	2015-04-16	68	68	1	1	0	0	0	0	1	0	0	0	1	0	130	130	80	80	0	1	Oui	0	contrôlée	0	1	0	0	1	1	0	1	1	0	0	0	L	Kredex	Micardis 80	Zanidip 10			1	1	1
1		P9	2015-05-12	83	83	0	0	1	1	0	0	0	0	0	0	0	1	140	140	80	80	1	1	Oui	0	contrôlée	1	0	0	1	0	0	0	0	0	1	0	0	LF	Coversyl 10					1	0	0	Aldactazine 12/25
1		P8	2015-05-22	85	85	0	0	1	1	0	0	1	0	0	0	1	0	135	135	75	75	0	1	Oui	0	contrôlée	0	1	0	0	1	1	0	1	1	0	0	0	LF	Carvedilol 6,25					1	0	0	Coveram 10/5
1		P12	2015-05-03	53	53	1	1	0	0	1	1	0	0	0	0	1	0	120	120	80	80	0	1	Oui	0	contrôlée	0	1	0	0	1	0	1	1	1	0	0	0	L	Coversyl 5	Meformine	Simvastatine			1	1	1
1		P4	2015-05-28	54	54	1	1	0	0	0	0	0	0	0	0	0	1	125	125	70	70	0	1	Oui	0	contrôlée	1	0	1	1	0	0	0	1	1	0	0	0	L	Coversyl 5					1	0	0
1		P6	2015-05-28	90	90	0	0	1	1	0	0	0	0	0	0	0	1	155	155	80	80	1	0	non	0	contrôlée	0	0	0	1	0	0	0	0	0	0	0	1	LF	Nobiten					1	0	0	Atacand Plus
1		P5	2015-05-28	80	80	0	0	1	1	0	0	0	0	0	0	0	1	150	150	80	80	1	1	Oui	0	contrôlée	1	0	0	1	0	0	0	0	0	1	0	0	F						0	0	0	Coveram 5/5
1		P1	2015-02-27	93	93	0	0	1	1	0	0	0	0	0	0	0	1	220	220	100	100	0	0	non	1	pas contrôlée	0	0	0	0	0	0	0	0	0	0	0	1	LF	Tenormin 50	Burinex 1				1	1	0	Coversyl Plus 10
1		P2	2015-03-30	84	84	0	0	1	1	0	0	1	0	0	0	1	0	160	160	80	80	1	1	Oui	0	contrôlée	0	1	0	0	0	1	0	0	0	1	0	0	LF	Aldactone 25	Tildiem 200 R				1	1	0	Co-Lisinopril 20/12,5
1		P10	2015-05-02	52	52	1	1	0	0	0	0	0	0	0	0	0	1	120	120	80	80	0	1	Oui	0	contrôlée	1	0	1	1	0	0	0	1	1	0	0	0	F						0	0	0	Coveram 10/5
1		P11	2015-05-20	74	74	0	0	1	1	0	0	0	0	0	0	0	1	130	130	80	80	0	1	Oui	0	contrôlée	1	0	1	1	0	0	0	1	1	0	0	0	L	Coversyl 5	Nobiten	Aldactone 25			1	1	1
1		P7	2015-05-27	68	68	1	1	0	0	0	0	0	0	0	0	0	1	140	140	70	70	1	1	Oui	0	contrôlée	1	0	0	1	0	0	0	0	0	1	0	0	L	Coversyl 5	Sotalex 160				1	1	0
2	1	P3	2015-11-10	81	81	0	0	1	1	1	1	1	0	0	0	2	0	130	130	70	70	0	1	Oui	0	contrôlée	0	1	0	0	1	0	1	1	1	0	0	0	L	Burinex	Amlor 5	Bisoprolol 10			1	1	1
2	1	P12	2015-11-19	76	76	1	1	0	0	0	0	0	0	0	0	0	1	145	145	80	80	1	1	Oui	0	contrôlée	1	0	0	1	0	0	0	0	0	1	0	0	L	Indapamide					1	0	0
2	1	P6	2015-11-12	62	62	0	0	1	1	1	1	1	0	0	0	2	0	135	135	70	70	0	1	Oui	0	contrôlée	0	1	0	0	1	0	1	1	1	0	0	0	L	Emconcor 10	Coversyl 10	Zanidip 20			1	1	1
2		P2	2015-11-06	51	51	1	1	0	0	1	1	0	0	0	0	1	0	160	160	80	80	1	0	non	1	pas contrôlée	0	0	0	0	0	0	1	0	0	0	0	1	L	Cozaar 50	Zanidip 10				1	1	0
2	1	P11	2015-11-19	71	71	0	0	1	1	1	1	1	0	0	0	2	0	140	140	80	80	1	1	Oui	0	contrôlée	0	1	0	0	0	0	1	0	0	1	0	0	LF	Tritace 5					1	0	0	Aldactazine
2	1	P7	2015-11-12	80	80	0	0	1	1	1	1	1	0	0	0	2	0	120	120	80	80	0	1	Oui	0	contrôlée	0	1	0	0	1	0	1	1	1	0	0	0	L	Bisoprolol 2,5	Burinex 1				1	1	0
2	1	P10	2015-11-16	81	81	1	1	0	0	0	0	1	0	0	0	1	0	150	150	80	80	1	1	Oui	0	contrôlée	0	1	0	0	0	1	0	0	0	1	0	0	L	Valsartan 100	Burinex 1				1	1	0
2	1	P8	2015-11-12	77	77	1	1	0	0	0	0	0	0	0	0	0	1	120	120	80	80	0	1	Oui	0	contrôlée	1	0	1	1	0	0	0	1	1	0	0	0	F						0	0	0	Coversyl Plus 5/1,25
2	1	P4	2015-11-10	69	69	0	0	1	1	0	0	0	0	0	0	0	1	130	130	80	80	0	1	Oui	0	contrôlée	1	0	1	1	0	0	0	1	1	0	0	0	L	Zanidip 10	Lisinopril 20				1	1	0
2	1	P5	2015-11-10	76	76	1	1	0	0	0	0	1	0	0	0	1	0	120	120	80	80	0	1	Oui	0	contrôlée	0	1	0	0	1	1	0	1	1	0	0	0	F						0	0	0	Telmisartan HCTZ 80/25
2		P1	2015-11-05	65	65	1	1	0	0	0	0	1	0	0	0	1	0	180	180	90	90	0	0	non	1	pas contrôlée	0	0	0	0	0	0	0	0	0	0	0	1	L	Burinex 1	Bisoprolol 2,5	Perindopril 4			1	1	1
2	1	P9	2015-11-12	77	77	1	1	0	0	0	0	1	0	0	0	1	0	130	130	80	80	0	1	Oui	0	contrôlée	0	1	0	0	1	1	0	1	1	0	0	0	L	Diovane 80	Nobiretic 5	Lasix			1	1	1
2		P12	2015-11-18	54	54	0	0	1	1	1	1	1	0	0	0	2	0	140	140	90	90	0	0	non	1	pas contrôlée	0	0	0	0	0	0	0	0	0	0	0	1	F						0	0	0	Coveram 5/5
2		P4	2015-11-02	78	78	0	0	1	1	1	1	1	0	0	1	3	0	160	160	85	85	1	0	non	1	pas contrôlée	0	0	0	0	0	0	0	0	0	0	0	1	L	Coversyl 5	Emconcor 5				1	1	0
2		P3	2015-10-18	54	54	1	1	0	0	1	1	1	0	0	0	2	0	170	170	95	95	0	0	non	1	pas contrôlée	0	0	0	0	0	0	0	0	0	0	0	1	LF	Nobiten 5	Zanidip 10				1	1	0	Loortan Forte Plus 100/25
2		P8	2015-11-12	84	84	0	0	1	1	0	0	1	0	0	0	1	0	160	160	90	90	0	0	non	1	pas contrôlée	0	0	0	0	0	0	0	0	0	0	0	1	L	Olmetec 20	Nobiten 5				1	1	0
2		P2	2015-10-23	66	66	1	1	0	0	0	0	1	0	0	0	1	0	140	140	90	90	0	1	Oui	0	contrôlée	0	1	0	0	0	0	0	0	0	1	0	0	LF	Zanidip 10					1	0	0	Co-Aprovel 300/25
2		P6	2015-11-05	75	75	0	0	1	1	1	1	1	0	0	0	2	0	160	160	95	95	0	0	non	1	pas contrôlée	0	0	0	0	0	0	0	0	0	0	0	1	LF	Amlodipine 10	Bisoprolol 10				1	1	0	Co-Aprovel 300/25
2		P11	2015-11-17	58	58	1	1	0	0	0	0	1	0	0	0	1	0	150	150	90	90	0	0	non	1	pas contrôlée	0	0	0	0	0	0	0	0	0	0	0	1	L	Coversyl 5					1	0	0
2		P10	2015-11-16	58	58	0	0	1	1	1	1	1	0	0	0	2	0	150	150	85	85	1	0	non	1	pas contrôlée	0	0	0	0	0	0	0	0	0	0	0	1	L	Emconcor 10	Loortan 50				1	1	0
2		P9	2015-11-13	64	64	0	0	1	1	1	1	1	0	0	1	3	0	160	160	80	80	1	0	non	1	pas contrôlée	0	0	0	0	0	0	1	0	0	0	0	1	L	Zestril 20	Zanidip 20	Lasix 40			1	1	1
2		P5	2015-11-04	69	69	1	1	0	0	0	0	1	0	0	0	1	0	150	150	90	90	0	1	Oui	0	contrôlée	0	1	0	0	0	0	0	0	0	1	0	0	L	Aldactone 50	Micardis 80	Tenormin Mitis 50			1	1	1
2		P7	2015-11-09	64	64	0	0	1	1	0	0	1	0	0	0	1	0	150	150	90	90	0	0	non	1	pas contrôlée	0	0	0	0	0	0	0	0	0	0	0	1	L	Vasexten 20					1	0	0
2		P1	2015-10-22	59	59	1	1	0	0	0	0	0	0	0	1	1	0	160	160	95	95	0	0	non	1	pas contrôlée	0	0	0	0	0	0	0	0	0	0	0	1	LF	Bisoprolol 10	Felodipine 5				1	1	0	Losartan Plus 100/25
1		P9								1	1	0	0	0	0	1	0	120	120	80	80	0	1	Oui	0	contrôlée	0	1	0	0	1	0	1	1	1	0	0	0	F						0	0	0	Coveram 5/5
1		P2	2015-09-01							1	1	1	0	0	0	2	0	130	130	80	80	0	1	Oui	0	contrôlée	0	1	0	0	1	0	1	1	1	0	0	0	F						0	0	0	Coveram 5/5
1		P3	2015-09-01							0	0	0	0	0	0	0	1	120	120	70	70	0	1	Oui	0	contrôlée	1	0	1	1	0	0	0	1	1	0	0	0	L	Coversyl 5	Moxonidine 0,2				1	1	0
1		P5	2015-09-01							1	1	0	0	0	0	1	0					0	1	Oui	0	contrôlée	0	1	0	0	0	0	0	0	0	1	0	0	L	Bisoprolol 5	Coversyl 5				1	1	0
1		P7	2015-06-10							0	0	0	0	0	0	0	1					0	0	non	1	pas contrôlée	0	0	0	0	0	0	0	0	0	0	0	1	LF	Emconcor 5	Tritace 10				1	1	0	Aldactazine
1		P8	2015-07-13							0	0	0	0	0	0	0	1					0	1	Oui	0	contrôlée	1	0	0	0	0	0	0	0	0	1	0	0	F						0	0	0	Coveram
1		P1	2015-09-01							0	0	1	0	0	0	1	0	120	120	80	80	0	1	Oui	0	contrôlée	0	1	0	0	1	1	0	1	1	0	0	0	L	Coversyl 5	Aldactone 25				1	1	0
1		P6	2015-06-10							0	0	0	0	0	0	0	1					0	1	Oui	0	contrôlée	1	0	0	0	0	0	0	0	0	1	0	0	F						0	0	0	Coveram 5/5
1		P4	2015-09-01							0	0	0	0	0	1	1	0	130	130	70	70	0	1	Oui	0	contrôlée	0	1	0	0	1	1	0	1	1	0	0	0	L	Selozok	Aldactone 25				1	1	0
1		P3	2015-05-27	70	70	0	0	1	1	0	0	0	0	0	1	1	0	220	220	130	130	0	0	non	1	pas contrôlée	0	0	0	0	0	0	0	0	0	0	0	1	L	Coversyl 5	Amlor 5				1	1	0
1		P1	2015-05-02	69	69	0	0	1	1	1	1	1	1	1	1	4	0	210	210	120	120	0	0	non	1	pas contrôlée	0	0	0	0	0	0	0	0	0	0	0	1	L	Amlor 5	Coversyl 5	Lasix 40			1	1	1
1		P4	2015-03-31	72	72					1	1	1	0	0	1	3	0	150	150	90	90	0	0	non	1	pas contrôlée	0	0	0	0	0	0	0	0	0	0	0	1	F						0	0	0	Coveram 5/5
2		P12	2016-03-09	77	77	1	1	0	0	1	1	1	0	0	0	2	0	170	170	80	80	1	0	non	1	pas contrôlée	0	0	0	0	0	0	1	0	0	0	0	1	F						0	0	0	Zestoretic
2		P8	2016-01-20	72	72	0	0	1	1	0	0	0	0	0	0	0	1	150	150	100	100	0	0	non	1	pas contrôlée	0	0	0	0	0	0	0	0	0	0	0	1	L	Tritace 10					1	0	0
2		P2	2016-01-13	78	78	0	0	1	1	1	1	1	0	0	0	2	0	150	150	90	90	0	0	non	1	pas contrôlée	0	0	0	0	0	0	0	0	0	0	0	1	L	Tritace 10					1	0	0
2		P10	2016-02-12	61	61	1	1	0	0	0	0	0	0	0	0	0	1	155	155	100	100	0	0	non	1	pas contrôlée	0	0	0	0	0	0	0	0	0	0	0	1	F						0	0	0	Coveram 10/10
2		P11	2016-02-23	60	60	1	1	0	0	0	0	0	0	0	0	0	1	150	150	90	90	0	0	non	1	pas contrôlée	0	0	0	0	0	0	0	0	0	0	0	1	L	Coversyl 10					1	0	0
2		P4	2016-01-13	82	82	0	0	1	1	1	1	0	0	0	0	1	0	160	160	90	90	0	0	non	1	pas contrôlée	0	0	0	0	0	0	0	0	0	0	0	1	L	Zestril 20					1	0	0
2		P3	2016-01-13	73	73	0	0	1	1	1	1	0	0	0	0	1	0	150	150	100	100	0	0	non	1	pas contrôlée	0	0	0	0	0	0	0	0	0	0	0	1	L	Coversyl 10					1	0	0
2		P1	2016-01-12	82	82	1	1	0	0	0	0	0	0	0	0	0	1	160	160	100	100	0	0	non	1	pas contrôlée	0	0	0	0	0	0	0	0	0	0	0	1	L	Coversyl 10					1	0	0
2		P9	2016-02-09	74	74	0	0	1	1	0	0	0	1	1	0	1	0	150	150	100	100	0	0	non	1	pas contrôlée	0	0	0	0	0	0	0	0	0	0	0	1	F						0	0	0	Zestoretic 20
2		P5	2016-01-21	68	68	1	1	0	0	0	0	1	0	0	0	1	0	170	170	95	95	0	0	non	1	pas contrôlée	0	0	0	0	0	0	0	0	0	0	0	1	L	Zestril 20					1	0	0
2		P6	2016-01-22	84	84	0	0	1	1	0	0	1	0	0	0	1	0	150	150	90	90	0	0	non	1	pas contrôlée	0	0	0	0	0	0	0	0	0	0	0	1	L	Tritace 10					1	0	0
2		P7	2016-01-22	71	71	1	1	0	0	1	1	0	0	0	0	1	0	160	160	90	90	0	0	non	1	pas contrôlée	0	0	0	0	0	0	0	0	0	0	0	1	L	Coversyl 10					1	0	0
2		P2	2015-11-21	53	53	1	1	0	0	0	0	0	0	0	0	0	1	160	160	100	100	0	0	non	1	pas contrôlée	0	0	0	0	0	0	0	0	0	0	0	1	LF	Bisoprolol 10	Belsar 20				1	1	0	Aldactazine
2		P10	2016-01-14	71	71	1	1	0	0	1	1	1	0	0	0	2	0	145	145	85	85	1	0	non	1	pas contrôlée	0	0	0	0	0	0	0	0	0	0	0	1	LF	Nobiten 5					1	0	0	Coveram 5/10
1		P9	2015-03-10	58	58	1	1	0	0	0	0	0	0	0	0	0	1	170	170	110	110	0	0	non	1	pas contrôlée	0	0	0	0	0	0	0	0	0	0	0	1	L	Selectol 200	Zanidip 10	Fludex			1	1	1
2	1	P11	2016-01-20	59	59	0	0	1	1	0	0	0	0	0	0	0	1	140	140	80	80	1	1	Oui	0	contrôlée	1	0	0	1	0	0	0	0	0	1	0	0	L	Tenormin mitis	Zanidip 10				1	1	0
2		P9	2016-01-05	50	50	0	0	1	1	0	0	0	0	0	0	0	1	155	155	90	90	0	0	non	1	pas contrôlée	0	0	0	0	0	0	0	0	0	0	0	1	L	Emconcor 10	Rasilez				1	1	0
1		P11	2015-03-20	54	54	1	1	0	0	1	1	0	0	0	0	1	0	135	135	80	80	0	1	Oui	0	contrôlée	0	1	0	0	1	0	1	1	1	0	0	0	F						0	0	0	Coveram 10/10	Co-Diovane 160/25
1		P7	2015-03-04	73	73	1	1	0	0	0	0	1	0	0	0	1	0	155	155	100	100	0	0	non	1	pas contrôlée	0	0	0	0	0	0	0	0	0	0	0	1	LF	Amlor 10		Moxonidine			1	0	1	Tenoretic 100/25
1		P12	2015-03-23	66	66	0	0	1	1	0	0	0	0	0	0	0	1	140	140	90	90	0	1	Oui	0	contrôlée	1	0	0	0	0	0	0	0	0	1	0	0	L	Vasexten 20	Emconcor 10	Aldactone			1	1	1
2	1	P8	2015-12-22	66	66	0	0	1	1	0	0	0	0	0	0	0	1	150	150	90	90	0	0	non	1	pas contrôlée	0	0	0	0	0	0	0	0	0	0	0	1	F						0	0	0	Co-Bisoprolol 5/12,5
2		P7	2015-12-16	82	82	0	0	1	1	0	0	1	0	0	0	1	0	160	160	90	90	0	0	non	1	pas contrôlée	0	0	0	0	0	0	0	0	0	0	0	1	LF	Diovane	Amlor 5	Moxonidine 0,4			1	1	1	Aldactazine
2		P3	2015-11-30	73	73	1	1	0	0	1	1	1	0	0	0	2	0	150	150	90	90	0	0	non	1	pas contrôlée	0	0	0	0	0	0	0	0	0	0	0	1	L	Vasexten 10	Isoten 10	Fludex			1	1	1
1		P4	2015-02-24	72	72	0	0	1	1	1	1	1	0	0	0	2	0	160	160	95	95	0	0	non	1	pas contrôlée	0	0	0	0	0	0	0	0	0	0	0	1	L	Coversyl 10	Amlor 5	Fludex			1	1	1
2		P12	2016-02-10	80	80	0	0	1	1	0	0	1	0	0	0	1	0	160	160	110	110	0	0	non	1	pas contrôlée	0	0	0	0	0	0	0	0	0	0	0	1	LF	Bisoprolol 5	Moxonidine				1	1	0	Exforge
1		P6	2015-03-03	59	59	0	0	1	1	0	0	0	0	0	0	0	1	160	160	95	95	0	0	non	1	pas contrôlée	0	0	0	0	0	0	0	0	0	0	0	1	L	Nobiten 5	Lisinopril 20				1	1	0
1		P10	2015-03-17	61	61	0	0	1	1	0	0	0	0	0	0	0	1	150	150	80	80	1	0	non	1	pas contrôlée	0	0	0	1	0	0	0	0	0	0	0	1	LF	Nobiten 5					1	0	0	Sevikar 40/10
1		P5	2015-02-27	48	48	1	1	0	0	1	1	0	0	0	0	1	0	145	145	80	80	1	1	Oui	0	contrôlée	0	1	0	0	0	0	1	0	0	1	0	0	L	Coversyl 5	Tildiem 200				1	1	0
2	1	P6	2015-12-10	58	58	1	1	0	0	1	1	0	0	0	0	1	0	135	135	75	75	0	1	Oui	0	contrôlée	0	1	0	0	1	0	1	1	1	0	0	0	LF	Nobiten 5					1	0	0	Coveram 10/10
1		P8	2015-03-09	62	62	1	1	0	0	1	1	0	0	0	0	1	0	150	150	95	95	0	0	non	1	pas contrôlée	0	0	0	0	0	0	0	0	0	0	0	1	L	Loortan 100	Isoten 10	Amlor 5			1	1	1
2		P1	2015-11-18	64	64	1	1	0	0	1	1	0	0	0	0	1	0	155	155	95	95	0	0	non	1	pas contrôlée	0	0	0	0	0	0	0	0	0	0	0	1	L	Amlor 5	Nobiten 5	Coversyl 5			1	1	1
2	1	P4	2015-12-03	61	61	0	0	1	1	0	0	0	0	0	0	0	1	145	145	80	80	1	1	Oui	0	contrôlée	1	0	0	1	0	0	0	0	0	1	0	0	LF	Emconcor 5					1	0	0	Forzaten HCT 40/5/12,5
1		P2	2015-02-23	63	63	1	1	0	0	1	1	0	0	0	0	1	0	155	155	100	100	0	0	non	1	pas contrôlée	0	0	0	0	0	0	0	0	0	0	0	1	LF	Nobiten 5					1	0	0	Coveram 5/10	Aldactazine
1		P3	2015-02-24	51	51	1	1	0	0	0	0	0	0	0	0	0	1	140	140	80	80	1	1	Oui	0	contrôlée	1	0	0	1	0	0	0	0	0	1	0	0	LF	Isoten 10					1	0	0	Co-Aprovel 300/25
2		P5	2015-12-09	53	53	0	0	1	1	0	0	0	0	0	0	0	1	150	150	110	110	0	0	non	1	pas contrôlée	0	0	0	0	0	0	0	0	0	0	0	1	L	Zanidip 10	Bisoprolol 5				1	1	0
1		P1	2015-02-23	58	58	0	0	1	1	0	0	0	0	0	0	0	1	160	160	90	90	0	0	non	1	pas contrôlée	0	0	0	0	0	0	0	0	0	0	0	1	L	Emconcor 10	Amlor 5	Moxonidine			1	1	1
2	1	P1	2015-11-30	83	83	0	0	1	1	0	0	0	0	0	0	0	1	120	120	80	80	0	1	Oui	0	contrôlée	1	0	1	1	0	0	0	1	1	0	0	0	F						0	0	0	Triplixam 5/1,25/5
2	1	P3	2015-11-04	68	68	1	1	0	0	1	1	0	0	0	0	1	0	130	130	70	70	0	1	Oui	0	contrôlée	0	1	0	0	1	0	1	1	1	0	0	0	LF	Inderal 40					1	0	0	Forzaten HCT 40/10/12,5
2		P11	2015-12-09	72	72	0	0	1	1	0	0	0	0	0	0	0	1	125	125	85	85	0	1	Oui	0	contrôlée	1	0	1	1	0	0	0	1	1	0	0	0	LF	Zanidip 10					1	0	0	Lodoz 5/6,25
2		P5	2015-12-17	84	84	1	1	0	0	1	1	1	0	0	0	2	0	135	135	90	90	0	1	Oui	0	contrôlée	0	1	0	0	1	0	0	0	0	1	0	0	L	Vasexten 20	Tenormin 50	Coversyl 5			1	1	1
2	1	P2	2015-12-17	79	79	0	0	1	1	1	1	0	0	0	0	1	0	125	125	80	80	0	1	Oui	0	contrôlée	0	1	0	0	1	0	1	1	1	0	0	0	F						0	0	0	Zanicombo 10/10
2		P12	2015-11-25	83	83	0	0	1	1	0	0	1	0	0	0	1	0	160	160	90	90	0	0	non	1	pas contrôlée	0	0	0	0	0	0	0	0	0	0	0	1	LF	Coversyl 10	Bisoprolol 5	Zanidip 20			1	1	1	Aldactazine
2		P4	2015-11-26	69	69	1	1	0	0	0	0	1	0	0	0	1	0	130	130	80	80	0	1	Oui	0	contrôlée	0	1	0	0	1	1	0	1	1	0	0	0	L	Amlodipine 5	Bisoprolol 10				1	1	0
2		P10	2015-12-09	88	88	1	1	0	0	0	0	0	0	0	0	0	1	130	130	85	85	0	1	Oui	0	contrôlée	1	0	1	1	0	0	0	1	1	0	0	0	L	Diovane 80	Amlodipine 5	Burinex 1			1	1	1
2		P8	2015-12-17	87	87	0	0	1	1	0	0	0	0	0	0	0	1	135	135	80	80	0	1	Oui	0	contrôlée	1	0	1	1	0	0	0	1	1	0	0	0	LF	Zanidip 10					1	0	0	Co-Diovane 80/12,5
2		P6	2015-12-08	41	41	0	0	1	1	0	0	0	0	0	0	0	1	145	145	80	80	1	0	non	1	pas contrôlée	0	0	0	1	0	0	0	0	0	0	0	1	LF	Irbesartan 300					1	0	0	Lodoz 2,5
2		P7	2015-12-09	71	71	0	0	1	1	0	0	0	0	0	0	0	1	125	125	80	80	0	1	Oui	0	contrôlée	1	0	1	1	0	0	0	1	1	0	0	0	L	Coversyl 10	Indapamide	Moxonidine 0,2			1	1	1
2		P9	2015-12-03	82	82	0	0	1	1	1	1	1	1	1	0	3	0	165	165	95	95	0	0	non	1	pas contrôlée	0	0	0	0	0	0	0	0	0	0	0	1	L	Moxonidine 0,2	Moxonidine 0,4	Lasix 40			1	1	1
2	1	P9		60	60	1	1	0	0	0	0	0	0	0	0	0	1	120	120	75	75	0	1	Oui	0	contrôlée	1	0	1	1	0	0	0	1	1	0	0	0	L	Amlodipine	Nobiten				1	1	0
2	1	P2		70	70	0	0	1	1	0	0	1	0	0	0	1	0	140	140	60	60	1	1	Oui	0	contrôlée	0	1	0	0	0	1	0	0	0	1	0	0	L	Amlodipine 5	Coversyl 5				1	1	0
2	1	P10		58	58	1	1	0	0	0	0	0	0	0	0	0	1	120	120	70	70	0	1	Oui	0	contrôlée	1	0	1	1	0	0	0	1	1	0	0	0	L	Amlodipine 10	Coversyl 10				1	1	0
2	1	P11		65	65	0	0	1	1	1	1	0	0	0	0	1	0	160	160	90	90	0	0	non	1	pas contrôlée	0	0	0	0	0	0	0	0	0	0	0	1	L	Amlodipine 10	Coversyl 10	Nobiten 5			1	1	1
2	1	P7		68	68	1	1	0	0	1	1	1	1	1	0	3	0	115	115	75	75	0	1	Oui	0	contrôlée	0	1	0	0	1	0	1	1	1	0	0	0	L	Nobiten 5					1	0	0
2	1	P12		82	82	1	1	0	0	1	1	1	1	1	1	4	0					0	0	non	0	contrôlée	0	0	0	0	0	0	0	0	0	0	0	1	L	Amlodipine 10	Moxonidine 0,4	Terazosabb	Metoprolol 25		1	1	1
2	1	P3		60	60	1	1	0	0	0	0	0	0	0	0	0	1	115	115	75	75	0	1	Oui	0	contrôlée	1	0	1	1	0	0	0	1	1	0	0	0	LF	Amlodipine 10	Nobiten 5				1	1	0	Co-Aprovel 300/12,5
2	1	P4		48	48	1	1	0	0	1	1	0	0	0	0	1	0	140	140	80	80	1	0	non	1	pas contrôlée	0	0	0	0	0	0	1	0	0	0	0	1	LF	Nobiten 5					1	0	0	Preterax 10/2,5
2	1	P5		56	56	1	1	0	0	0	0	0	0	0	1	1	0	125	125	80	80	0	1	Oui	0	contrôlée	0	1	0	0	1	1	0	1	1	0	0	0	F						0	0	0	Coveram 10/10
2	1	P1		71	71	1	1	0	0	0	0	0	0	0	1	1	0	125	125	75	75	0	1	Oui	0	contrôlée	0	1	0	0	1	1	0	1	1	0	0	0	L	Bisoprolol 5	Coversyl 5	Terazosabb 10			1	1	1
2	1	P8		65	65	1	1	0	0	0	0	0	0	0	0	0	1	130	130	75	75	0	1	Oui	0	contrôlée	1	0	1	1	0	0	0	1	1	0	0	0	L	Bisoprolol 5	Coversyl 5	Moxonidine 0,4			1	1	1
2	1	P6		46	46	0	0	1	1	0	0	0	0	0	0	0	1	110	110	70	70	0	1	Oui	0	contrôlée	1	0	1	1	0	0	0	1	1	0	0	0	L	Bisoprolol 5					1	0	0
1		P6	2015-03-25	69	69	0	0	1	1	0	0	1	0	0	0	1	0	130	130	80	80	0	1	Oui	0	contrôlée	0	1	0	0	1	1	0	1	1	0	0	0	LF	Tritace 10	Zanidip 10				1	1	0	Aldactazine
1		P5	2015-03-19	82	82	0	0	1	1	0	0	1	0	0	0	1	0	120	120	70	70	0	1	Oui	0	contrôlée	0	1	0	0	1	1	0	1	1	0	0	0	LF	Nobiten 2,5					1	0	0	Coversyl Plus 5/1,25
1		P2	2015-03-03	65	65	0	0	1	1	0	0	0	0	0	0	0	1	130	130	80	80	0	1	Oui	0	contrôlée	1	0	1	1	0	0	0	1	1	0	0	0	F						0	0	0	Emcoretic Mitis 5/12,5
1		P7	2015-03-27	51	51	0	0	1	1	0	0	1	0	0	0	1	0	120	120	70	70	0	1	Oui	0	contrôlée	0	1	0	0	1	1	0	1	1	0	0	0	LF	Emconcor 5					1	0	0	Tazko 5
1		P1	2015-03-03	83	83	1	1	0	0	1	1	1	0	0	0	2	0	130	130	90	90	0	1	Oui	0	contrôlée	0	1	0	0	1	0	0	0	0	1	0	0	L	Coversyl 5	Zanidip 10	?			1	1	1
1		P9	2015-06-01	78	78	0	0	1	1	0	0	0	0	0	0	0	1	130	130	80	80	0	1	Oui	0	contrôlée	1	0	1	1	0	0	0	1	1	0	0	0	L	Amlor 5	Approvel 300				1	1	0
1		P3	2015-03-03	71	71	1	1	0	0	0	0	0	0	0	0	0	1	120	120	70	70	0	1	Oui	0	contrôlée	1	0	1	1	0	0	0	1	1	0	0	0	L	Coversyl 10	Nebivolol 5				1	1	0
1		P11	2015-06-01	80	80	1	1	0	0	1	1	1	0	0	0	2	0	120	120	80	80	0	1	Oui	0	contrôlée	0	1	0	0	1	0	1	1	1	0	0	0	L	Diovane 80	Amlodipine 5	Burinex 0,5			1	1	1
1		P4	2015-03-03	77	77	1	1	0	0	0	0	1	0	0	0	1	0	125	125	80	80	0	1	Oui	0	contrôlée	0	1	0	0	1	1	0	1	1	0	0	0	L	Tritace 5	Nebivolol 5				1	1	0
1		P12	2015-06-01	63	63					1	1	0	0	0	0	1	0	145	145	70	70	1	0	non	1	pas contrôlée	0	0	0	0	0	0	1	0	0	0	0	1	L	Vasexten 10					1	0	0
1		P10	2015-06-01	80	80	1	1	0	0	0	0	1	1	1	1	3	0	130	130	85	85	0	1	Oui	0	contrôlée	0	1	0	0	1	1	0	1	1	0	0	0	L	Aldactone 50	Emconcor 5				1	1	0
1		P8	2015-05-28							1	1	0	0	0	0	1	0	130	130	70	70	0	1	Oui	0	contrôlée	0	1	0	0	1	0	1	1	1	0	0	0	F						0	0	0	Co-Aprovel 300/12,5
1		P1	2015-03-04	66	66	1	1	0	0	1	1	1	0	0	1	3	0	160	160	90	90	0	0	non	1	pas contrôlée	0	0	0	0	0	0	0	0	0	0	0	1	L	Moxonidine 0,4	Candesartan 16				1	1	0
1		P9	2015-03-17	57	57	1	1	0	0	0	0	1	0	0	0	1	0	120	120	80	80	0	1	Oui	0	contrôlée	0	1	0	0	1	1	0	1	1	0	0	0	L	Coversyl 5	Carvedilol 25				1	1	0
1		P3	2015-03-10	75	75	1	1	0	0	1	1	1	0	0	0	2	0	170	170	80	80	1	0	non	1	pas contrôlée	0	0	0	0	0	0	1	0	0	0	0	1	F						0	0	0	Coversyl Plus 10/2,5
1		P8	2015-03-17	66	66	1	1	0	0	1	1	1	0	0	0	2	0	180	180	100	100	0	0	non	1	pas contrôlée	0	0	0	0	0	0	0	0	0	0	0	1	F						0	0	0	Exforge 160
1		P7	2015-03-12	73	73	1	1	0	0	0	0	1	0	0	0	1	0	180	180	90	90	0	0	non	1	pas contrôlée	0	0	0	0	0	0	0	0	0	0	0	1	L	Zanidip 20	Coversyl 5	Moxonidine 0,4			1	1	1
1		P10	2015-03-17	71	71	1	1	0	0	1	1	1	0	0	0	2	0	150	150	90	90	0	0	non	1	pas contrôlée	0	0	0	0	0	0	0	0	0	0	0	1	F						0	0	0	Coversyl Plus
1		P4	2015-03-10	82	82	0	0	1	1	0	0	0	0	0	1	1	0	180	180	90	90	0	0	non	1	pas contrôlée	0	0	0	0	0	0	0	0	0	0	0	1	LF	Catapressan					1	0	0	Aldactazine
1		P11	2015-03-17	79	79	1	1	0	0	0	0	1	0	0	0	1	0	160	160	90	90	0	0	non	1	pas contrôlée	0	0	0	0	0	0	0	0	0	0	0	1	F						0	0	0	Coversyl Plus
1		P5	2015-03-10	83	83	0	0	1	1	0	0	0	0	0	1	1	0	170	170	100	100	0	0	non	1	pas contrôlée	0	0	0	0	0	0	0	0	0	0	0	1	L	Coversyl 10	Vasexten 10				1	1	0
1		P2	2015-03-05	66	66	1	1	0	0	1	1	1	0	0	0	2	0	160	160	100	100	0	0	non	1	pas contrôlée	0	0	0	0	0	0	0	0	0	0	0	1	L	Moxonidine 0,4	Fludex 2,5	Tritace 5			1	1	1
1		P6	2015-03-10	72	72	0	0	1	1	0	0	0	0	0	0	0	1	110	110	70	70	0	1	Oui	0	contrôlée	1	0	1	1	0	0	0	1	1	0	0	0	LF	Bisoprolol 5					1	0	0	Teveten Plus 600/12,5
1		P12	2015-03-17	63	63	0	0	1	1	0	0	0	0	0	0	0	1	130	130	80	80	0	1	Oui	0	contrôlée	1	0	1	1	0	0	0	1	1	0	0	0	F						0	0	0	Co-Bisoprolol
2		P5	2016-01-25	70	70	1	1	0	0	0	0	1	0	0	0	1	0	130	130	80	80	0	1	Oui	0	contrôlée	0	1	0	0	1	1	0	1	1	0	0	0	F						0	0	0	Nobiretic
2		P10	2016-02-09	50	50	1	1	0	0	1	1	1	0	0	0	2	0	130	130	85	85	0	1	Oui	0	contrôlée	0	1	0	0	1	0	0	0	0	1	0	0	F						0	0	0	Triplixam 5/1,25/5
2		P2	2015-12-01	49	49	1	1	0	0	1	1	0	0	0	0	1	0	130	130	80	80	0	1	Oui	0	contrôlée	0	1	0	0	1	0	1	1	1	0	0	0	F						0	0	0	Co-Diovane 160/25
2		P9	2016-02-04	76	76	0	0	1	1	0	0	1	0	0	0	1	0	150	150	90	90	0	0	non	1	pas contrôlée	0	0	0	0	0	0	0	0	0	0	0	1	F						0	0	0	Co-Bisoprolol 10/25
2	1	P8	2016-02-04	66	66	1	1	0	0	1	1	0	0	0	0	1	0	155	155	80	80	1	0	non	0	contrôlée	0	0	0	0	0	0	1	0	0	0	0	1	F						0	0	0	Co-Aprovel 300/12,5
2		P4	2016-01-18	50	50	0	0	1	1	0	0	0	0	0	1	1	0	125	125	80	80	0	1	Oui	0	contrôlée	0	1	0	0	1	1	0	1	1	0	0	0	F						0	0	0	Co-Bisoprolol 5/1,25
2		P3	2015-12-03	69	69	0	0	1	1	0	0	1	0	0	0	1	0	180	180	70	70	1	0	non	1	pas contrôlée	0	0	0	0	0	1	0	0	0	0	0	1	F						0	0	0	Co-Aprovel 300/12,5
2		P6	2016-01-25	57	57	0	0	1	1	0	0	1	0	0	0	1	0	150	150	90	90	0	0	non	1	pas contrôlée	0	0	0	0	0	0	0	0	0	0	0	1	L	Tildiem 300	Losartan 100				1	1	0
2		P1	2015-11-25	60	60	1	1	0	0	0	0	1	0	0	0	1	0	140	140	90	90	0	0	non	1	pas contrôlée	0	0	0	0	0	0	0	0	0	0	0	1	L	Aldactone 50	Coversyl 5				1	1	0
2		P7	2016-02-01	45	45	0	0	1	1	0	0	0	0	0	0	0	1	130	130	85	85	0	0	non	1	pas contrôlée	0	0	1	1	0	0	0	1	0	0	1	0	F						0	0	0	Emcoretic 5/1,25
2		P11	2016-02-15	58	58	1	1	0	0	1	1	0	0	0	0	1	0	160	160	100	100	0	0	non	1	pas contrôlée	0	0	0	0	0	0	0	0	0	0	0	1	LF	Progor 300	Bisoprolol 5				1	1	0	Preterax 5
2		P2		48	48	1	1	0	0	1	1	0	0	0	0	1	0	150	150	90	90	0	0	non	1	pas contrôlée	0	0	0	0	0	0	0	0	0	0	0	1	F						0	0	0	Triplixam 5/1,25/5
2	1	P11		75	75	1	1	0	0	0	0	0	0	0	0	0	1	130	130	100	100	0	0	non	1	pas contrôlée	0	0	1	0	0	0	0	0	0	0	0	1	F						0	0	0	Losartan Plus 10/25
2	1	P1		63	63	1	1	0	0	0	0	0	0	0	0	0	1	120	120	80	80	0	1	Oui	0	contrôlée	1	0	1	1	0	0	0	1	1	0	0	0	F						0	0	0	Coveram 5/5
2		P4		75	75	0	0	1	1	0	0	0	0	0	0	0	1	150	150	100	100	0	0	non	1	pas contrôlée	0	0	0	0	0	0	0	0	0	0	0	1	L	Emconcor 10	Tritace 10				1	1	0
2	1	P10		60	60	1	1	0	0	1	1	0	0	0	0	1	0	140	140	80	80	1	1	Oui	0	contrôlée	0	1	0	0	0	0	1	0	0	1	0	0	F						0	0	0	Preterax 5/1,25
2	1	P8		90	90	1	1	0	0	0	0	0	0	0	0	0	1	130	130	80	80	0	0	non	0	contrôlée	0	0	1	1	0	0	0	1	0	0	1	0	F						0	0	0	Exforge 10/160
2	1	P9		82	82	0	0	1	1	0	0	1	0	0	0	1	0	130	130	80	80	0	1	Oui	0	contrôlée	0	1	0	0	1	1	0	1	1	0	0	0	F						0	0	0	Preterax 2,5
2		P12		67	67	1	1	0	0	1	1	1	0	0	0	2	0	150	150	80	80	1	0	non	1	pas contrôlée	0	0	0	0	0	0	1	0	0	0	0	1	F						0	0	0	Zestoretic
2		P7		69	69	0	0	1	1	0	0	0	0	0	0	0	1	140	140	90	90	0	1	Oui	0	contrôlée	1	0	0	0	0	0	0	0	0	1	0	0	LF	Nobiten					1	0	0	Tazko
2	1	P3		69	69	0	0	1	1	1	1	0	0	0	0	1	0	140	140	70	70	1	1	Oui	0	contrôlée	0	1	0	0	0	0	1	0	0	1	0	0	F						0	0	0	Coveram 10/5
2		P5		53	53	1	1	0	0	0	0	1	0	0	0	1	0	130	130	80	80	0	1	Oui	0	contrôlée	0	1	0	0	1	1	0	1	1	0	0	0	LF	Bisoprolol 5					1	0	0	Loortan Plus 100/25
2		P6		59	59	1	1	0	0	1	1	1	0	0	0	2	0	130	130	80	80	0	1	Oui	0	contrôlée	0	1	0	0	1	0	1	1	1	0	0	0	F						0	0	0	Zestoretic
1		P10	2015-07-11	64	64	1	1	0	0	0	0	1	0	0	0	1	0	143	143	67	67	1	1	Oui	0	contrôlée	0	1	0	0	0	1	0	0	0	1	0	0	LF	Bisoprolol 2,5					1	0	0	Co-Lisinopril 20/12,5
1		P5	2015-07-11	67	67	1	1	0	0	0	0	0	0	0	0	0	1	149	149	79	79	1	1	Oui	0	contrôlée	1	0	0	1	0	0	0	0	0	1	0	0	LF	Coversyl 10	Fludex 2,5				1	1	0	Logimat 95/10
1		P11	2015-07-11	71	71	1	1	0	0	0	0	0	0	0	0	0	1	130	130	68	68	0	1	Oui	0	contrôlée	1	0	1	1	0	0	0	1	1	0	0	0	L	Amlor 10	Atenolol 100				1	1	0
1		P9	2015-07-11	75	75	0	0	1	1	0	0	0	0	0	0	0	1	137	137	82	82	0	1	Oui	0	contrôlée	1	0	1	1	0	0	0	1	1	0	0	0	L	Carvedilol 25	Amlor 5				1	1	0
1		P7	2015-07-11	58	58	0	0	1	1	0	0	0	0	0	0	0	1	113	113	72	72	0	1	Oui	0	contrôlée	1	0	1	1	0	0	0	1	1	0	0	0	L	Emconcor 5					1	0	0
1		P6	2015-07-11	52	52	1	1	0	0	0	0	0	0	0	0	0	1	123	123	75	75	0	1	Oui	0	contrôlée	1	0	1	1	0	0	0	1	1	0	0	0	L	Inderal 40	Aprovel 150				1	1	0
1		P12	2015-07-11	75	75	1	1	0	0	1	1	1	0	0	0	2	0	111	111	58	58	0	1	Oui	0	contrôlée	0	1	0	0	1	0	1	1	1	0	0	0	L	Aldactone 50	Burinex 2,5	Losartan 50			1	1	1
1		P4	2015-07-11	83	83	0	0	1	1	0	0	1	0	0	0	1	0	126	126	58	58	0	1	Oui	0	contrôlée	0	1	0	0	1	1	0	1	1	0	0	0	F						0	0	0	Aldactazine 15/25	Coveram 10/5
1		P1	2015-07-11	89	89	1	1	0	0	0	0	0	1	1	0	1	0	174	174	81	81	1	0	non	1	pas contrôlée	0	0	0	0	0	1	0	0	0	0	0	1	LF	Bisoprolol 5	Indapamide 2,5				1	1	0	Coveram 10/5
1		P3	2015-07-11	81	81	1	1	0	0	0	0	0	0	0	0	0	1	124	124	61	61	0	1	Oui	0	contrôlée	1	0	1	1	0	0	0	1	1	0	0	0	L	Hypan 40					1	0	0
1		P2	2015-07-11	61	61	0	0	1	1	1	1	0	0	0	0	1	0	169	169	89	89	1	0	non	1	pas contrôlée	0	0	0	0	0	0	0	0	0	0	0	1	LF	Zanidip 10	Bisoprolol 10				1	1	0	Co-Valsartan 160/25
1		P8	2015-07-11	67	67	1	1	0	0	0	0	0	0	0	0	0	1	134	134	50	50	0	1	Oui	0	contrôlée	1	0	1	1	0	0	0	1	1	0	0	0	LF	Emconcor 5	Zanidip 10				1	1	0	Olmetec Plus 20/25
2		P2	2015-12-24	53	53	1	1	0	0	0	0	0	0	0	0	0	1	150	150	90	90	0	0	non	1	pas contrôlée	0	0	0	0	0	0	0	0	0	0	0	1	LF	Coversyl 5					1	0	0	Coversyl Plus 5/1,25
2		P7	2016-05-03	73	73	1	1	0	0	0	0	0	0	0	0	0	1	170	170	100	100	0	0	non	1	pas contrôlée	0	0	0	0	0	0	0	0	0	0	0	1	F						0	0	0	Coveram 5/5
2		P3	2016-01-14	58	58	1	1	0	0	0	0	0	0	0	0	0	1	150	150	90	90	0	0	non	1	pas contrôlée	0	0	0	0	0	0	0	0	0	0	0	1	F						0	0	0	Coveram 10/5
2		P5	2016-01-04	83	83	1	1	0	0	0	0	0	0	0	0	0	1	140	140	75	75	1	1	Oui	0	contrôlée	1	0	0	1	0	0	0	0	0	1	0	0	F						0	0	0	Triplixam 10/2,5/5
2	1	P11	2016-04-20	90	90	0	0	1	1	0	0	0	0	0	0	0	1	150	150	70	70	1	0	non	0	contrôlée	0	0	0	1	0	0	0	0	0	0	0	1	L	Coversyl 10	Amlodipine 5				1	1	0
2		P6	2016-05-03	91	91	0	0	1	1	0	0	0	0	0	0	0	1	180	180	80	80	1	0	non	1	pas contrôlée	0	0	0	1	0	0	0	0	0	0	0	1	L	Coversyl 5					1	0	0
2	1	P8	2016-05-03	61	61	1	1	0	0	0	0	0	0	0	0	0	1					0	0	non	1	pas contrôlée	0	0	0	0	0	0	0	0	0	0	0	1	L	Coversyl 5					1	0	0
2		P4	2015-10-19	80	80	1	1	0	0	0	0	0	0	0	0	0	1	140	140	95	95	0	0	non	1	pas contrôlée	0	0	0	0	0	0	0	0	0	0	0	1	F						0	0	0	Coveram 10/10
2		P1	2015-12-18	75	75	0	0	1	1	0	0	0	0	0	0	0	1	160	160	80	80	1	0	non	1	pas contrôlée	0	0	0	1	0	0	0	0	0	0	0	1	LF	Vasexten 10					1	0	0	Coveram 5/5
2		P12	2016-05-04	91	91	0	0	1	1	0	0	0	0	0	0	0	1	150	150	70	70	1	0	non	1	pas contrôlée	0	0	0	1	0	0	0	0	0	0	0	1	F						0	0	0	Triplixam 5/1,25/5
2		P10	2016-05-03	80	80	0	0	1	1	1	1	0	1	1	0	2	0	130	130	60	60	0	1	Oui	0	contrôlée	0	1	0	0	1	0	1	1	1	0	0	0	LF	Moxonidine	Emconcor mitis	Vasexten retard			1	1	1	Coversyl Plus
2	1	P9	2016-03-23	68	68	0	0	1	1	0	0	0	0	0	0	0	1	130	130	80	80	0	1	Oui	0	contrôlée	1	0	1	1	0	0	0	1	1	0	0	0	L	Nobiten 5					1	0	0
1		P6	2015-05-28	71	71	0	0	1	1	0	0	0	0	0	1	1	0	165	165			0	0	non	1	pas contrôlée	0	0	0	0	0	0	0	0	0	0	0	1	L	Zanidip 10					1	0	0
1		P4	2015-04-16	56	56	1	1	0	0	0	0	0	1	1	0	1	0	150	150	95	95	0	0	non	1	pas contrôlée	0	0	0	0	0	0	0	0	0	0	0	1	L	Nobiten 5	Coversyl 5				1	1	0
1		P7	2015-05-29	?		1	1	0	0	0	0	1	0	0	1	2	0					0	0	non	1	pas contrôlée	0	0	0	0	0	0	0	0	0	0	0	1	L	Bisoprolol 2,5	Coruno	Tritace 10			1	1	1
1		P1	2015-02-05	60	60	0	0	1	1	0	0	0	0	0	0	0	1	170	170	100	100	0	0	non	1	pas contrôlée	0	0	0	0	0	0	0	0	0	0	0	1	L	Zanidip 10					1	0	0
1		P3	2015-02-17	76	76					0	0	1	0	0	0	1	0	150	150	80	80	1	1	Oui	0	contrôlée	0	1	0	0	0	1	0	0	0	1	0	0	L	Zanidip 10					1	0	0
1		P2	2015-02-16	28	28	0	0	1	1	0	0	0	0	0	0	0	1	180	180	100	100	0	0	non	1	pas contrôlée	0	0	0	0	0	0	0	0	0	0	0	1	L	Zanidip 10					1	0	0
1		P5	2015-04-20	58	58	1	1	0	0	0	0	1	0	0	0	1	0	145	145	95	95	0	0	non	1	pas contrôlée	0	0	0	0	0	0	0	0	0	0	0	1	F						0	0	0	Coveram 10/10
1		P9	2015-06-01	44	44	1	1	0	0	0	0	0	0	0	0	0	1	160	160	100	100	0	0	non	1	pas contrôlée	0	0	0	0	0	0	0	0	0	0	0	1	L	Bisoprolol 5					1	0	0
1		P8	2015-03-29	65	65	0	0	1	1	0	0	1	0	0	1	2	0	160	160	80	80	1	0	non	1	pas contrôlée	0	0	0	0	0	1	0	0	0	0	0	1	L	Nobiten 5	Coversyl 5	Zanidip 10			1	1	1
1		P12	2015-02-25	74	74	0	0	1	1	1	1	0	0	0	0	1	0	120	120	70	70	0	0	non	0	contrôlée	0	0	0	0	1	0	1	1	0	0	1	0	LF	Tritace 5					1	0	0	Aldactazine
1		P9	2015-03-27	72	72	0	0	1	1	0	0	0	0	0	0	0	1	130	130	80	80	0	1	Oui	0	contrôlée	1	0	1	1	0	0	0	1	1	0	0	0	LF	Moxonidine 0,2	Emconcor				1	1	0	Teveten Plus 600/12,5
1		P11	2015-04-14	72	72	1	1	0	0	1	1	0	0	0	0	1	0	135	135	80	80	0	1	Oui	0	contrôlée	0	1	0	0	1	0	1	1	1	0	0	0	LF	Valsartan 160					1	0	0	Co-Bisoprolol 10/25
1		P2	2015-01-20	73	73	0	0	1	1	0	0	0	1	1	0	1	0	190	190	80	80	1	0	non	1	pas contrôlée	0	0	0	0	0	1	0	0	0	0	0	1	L	Bisoprolol 5	Torrem 2,5	Aldactone 50			1	1	1
1		P1	2015-01-06	83	83	0	0	1	1	0	0	0	0	0	0	0	1	130	130	80	80	0	1	Oui	0	contrôlée	1	0	1	1	0	0	0	1	1	0	0	0	LF	Bisoprolol 5	Amlodipine 10				1	1	0	Zestoretic 20/12,5
1		P4	2015-02-25	73	73	1	1	0	0	1	1	1	1	1	0	3	0	131	131	60	60	0	0	non	1	pas contrôlée	0	0	0	0	1	0	1	1	0	0	1	0	L	Tritace 10	Aldactone 100	Torrem 10			1	1	1
1		P10	2015-02-18	82	82	1	1	0	0	0	0	0	1	1	0	1	0	120	120	80	80	0	1	Oui	0	contrôlée	0	1	0	0	1	1	0	1	1	0	0	0	L	Torrem 10	Coversyl 10	Zanidip 20			1	1	1
1		P6	2015-04-13	70	70	0	0	1	1	0	0	0	1	1	0	1	0	120	120	80	80	0	1	Oui	0	contrôlée	0	1	0	0	1	1	0	1	1	0	0	0	LF	Amlodipine 5					1	0	0	Co-Diovane 160/25
1		P7	2015-04-13	90	90	1	1	0	0	0	0	0	1	1	0	1	0	150	150	70	70	1	0	non	1	pas contrôlée	0	0	0	0	0	1	0	0	0	0	0	1	LF	Hydralazine					1	0	0	Zestoretic 20/12,5
1		P5	2015-01-29	85	85	1	1	0	0	0	0	1	0	0	0	1	0	130	130	89	89	0	1	Oui	0	contrôlée	0	1	0	0	1	1	0	1	1	0	0	0	L	Ramipril 5	Selozok 100				1	1	0
1		P3	2015-04-13	82	82	1	1	0	0	0	0	0	1	1	0	1	0					0	1	Oui	0	contrôlée	0	1	0	0	0	0	0	0	0	1	0	0	L	Lodixal 240	Aldactone	Bisoprolol 5			1	1	1
1		P8	2015-04-13	75	75	0	0	1	1	0	0	1	0	0	0	1	0	130	130	82	82	0	1	Oui	0	contrôlée	0	1	0	0	1	1	0	1	1	0	0	0	L	Emconcor 5	Torrem 10	Zestril 20			1	1	1
1		P3	2015-03-31	77	77	0	0	1	1	1	1	0	0	0	0	1	0	135	135	80	80	0	1	Oui	0	contrôlée	0	1	0	0	1	0	1	1	1	0	0	0	L	Micardis 80	Moduretic				1	1	0
1		P4	2015-03-31	75	75	0	0	1	1	0	0	0	0	0	0	0	1	160	160	90	90	0	0	non	1	pas contrôlée	0	0	0	0	0	0	0	0	0	0	0	1	F						0	0	0	Coveram 10/5
1		P1	2015-03-30	89	89	1	1	0	0	0	0	0	0	0	1	1	0	145	145	90	90	0	1	Oui	0	contrôlée	0	1	0	0	0	0	0	0	0	1	0	0	F						0	0	0	Zanicombo 20/10
1		P12	2015-04-27	70	70	0	0	1	1	0	0	0	1	1	0	1	0	155	155	100	100	0	0	non	1	pas contrôlée	0	0	0	0	0	0	0	0	0	0	0	1	L	Vasexten 10					1	0	0
1		P7	2015-04-07	80	80	1	1	0	0	0	0	1	0	0	0	1	0					0	1	Oui	0	contrôlée	0	1	0	0	0	0	0	0	0	1	0	0	L	Tritace 5	Emconcor 5				1	1	0
1		P6	2015-04-02	86	86	0	0	1	1	0	0	0	0	0	0	0	1	130	130	85	85	0	1	Oui	0	contrôlée	1	0	1	1	0	0	0	1	1	0	0	0	LF	Emconcor 5					1	0	0	Belsar Plus
1		P10	2015-04-15	82	82	1	1	0	0	0	0	1	0	0	0	1	0	140	140	85	85	1	1	Oui	0	contrôlée	0	1	0	0	0	1	0	0	0	1	0	0	L	Atacand 16	Moxon 0,4	Burinex 1			1	1	1
1		P9	2015-04-14	65	65	1	1	0	0	0	0	0	0	0	0	0	1	135	135	80	80	0	1	Oui	0	contrôlée	1	0	1	1	0	0	0	1	1	0	0	0	F						0	0	0	Zanicombo 10/20
1		P8	2015-04-14	52	52	1	1	0	0	1	1	1	0	0	0	2	0	140	140	90	90	0	1	Oui	0	contrôlée	0	1	0	0	0	0	0	0	0	1	0	0	L	Lisinopril 5	Nobiten 5				1	1	0
1		P2	2015-03-30	87	87	1	1	0	0	0	0	1	0	0	0	1	0	130	130	80	80	0	1	Oui	0	contrôlée	0	1	0	0	1	1	0	1	1	0	0	0	F						0	0	0	Coveram 10/5
1		P11	2015-04-23	83	83	1	1	0	0	0	0	1	0	0	0	1	0	130	130	75	75	0	1	Oui	0	contrôlée	0	1	0	0	1	1	0	1	1	0	0	0	L	Coversyl 5	Emconcor Mitis 5	Lasix 40			1	1	1
1		P5	2015-04-01	77	77	1	1	0	0	0	0	1	0	0	0	1	0	140	140	90	90	0	1	Oui	0	contrôlée	0	1	0	0	0	0	0	0	0	1	0	0	LF	Coversyl 10					1	0	0	Emcoretic 10/25
1		P10	2015-04-24	61	61	1	1	0	0	1	1	0	0	0	0	1	0	120	120	80	80	0	1	Oui	0	contrôlée	0	1	0	0	1	0	1	1	1	0	0	0	LF	Zanidip 20					1	0	0	Belsar Plus 40/25
1		P9	2015-04-24	43	43	1	1	0	0	1	1	0	0	0	0	1	0	135	135	85	85	0	1	Oui	0	contrôlée	0	1	0	0	1	0	0	0	0	1	0	0	LF	Coversyl 5					1	0	0	Maxsoten
1		P5	2015-04-20	49	49	1	1	0	0	0	0	0	0	0	0	0	1	170	170	100	100	0	0	non	1	pas contrôlée	0	0	0	0	0	0	0	0	0	0	0	1	LF	Bisoprolol 5					1	0	0	Preterax 2,5
1		P4	2015-04-20	74	74	0	0	1	1	1	1	0	0	0	0	1	0	140	140	80	80	1	1	Oui	0	contrôlée	0	1	0	0	0	0	1	0	0	1	0	0	LF	Selozok 200	Moxonidine 0,4	Zanidip 10			1	1	1	Co-Aprovel 300/25
1		P8	2015-04-23	81	81	0	0	1	1	1	1	1	0	0	0	2	0	140	140	80	80	1	1	Oui	0	contrôlée	0	1	0	0	0	0	1	0	0	1	0	0	LF	Nobiten 5					1	0	0	Micardis Plus 80/25
1		P11	2015-04-27	62	62	1	1	0	0	0	0	0	0	0	0	0	1	140	140	80	80	1	1	Oui	0	contrôlée	1	0	0	1	0	0	0	0	0	1	0	0	LF	Moxonidine 0,4	Selozok 200				1	1	0	Forzaten 40/5
1		P7	2015-04-23	85	85	0	0	1	1	1	1	0	0	0	0	1	0	130	130	80	80	0	1	Oui	0	contrôlée	0	1	0	0	1	0	1	1	1	0	0	0	L	Amlor 5	Lisinopril	Indapamide			1	1	1
1		P1	2015-02-26	57	57	0	0	1	1	0	0	0	0	0	0	0	1	150	150	100	100	0	0	non	1	pas contrôlée	0	0	0	0	0	0	0	0	0	0	0	1	L	Moxonidine 0,2	Fludex	Valsartan 160			1	1	1
1		P3	2015-04-20	74	74	1	1	0	0	1	1	0	0	0	0	1	0	135	135	80	80	0	1	Oui	0	contrôlée	0	1	0	0	1	0	1	1	1	0	0	0	LF	Rasilez 300					1	0	0	Logimat 10
1		P2	2015-03-09	57	57	0	0	1	1	1	1	0	0	0	0	1	0	165	165	110	110	0	0	non	1	pas contrôlée	0	0	0	0	0	0	0	0	0	0	0	1	LF	Moxonidine 0,2					1	0	0	Exforge 160/5
1		P6	2015-04-20	34	34	1	1	0	0	0	0	0	0	0	0	0	1	135	135	80	80	0	1	Oui	0	contrôlée	1	0	1	1	0	0	0	1	1	0	0	0	F						0	0	0	Exforge HCT 10/160/12,5
1		P12	2015-04-27	74	74	0	0	1	1	0	0	0	0	0	0	0	1	120	120	80	80	0	1	Oui	0	contrôlée	1	0	1	1	0	0	0	1	1	0	0	0	LF	Coversyl 5					1	0	0	Co-Bisoprolol 10/25
2		P3	2015-11-25	42	42	1	1	0	0	0	0	0	0	0	0	0	1	140	140	70	70	1	1	Oui	0	contrôlée	1	0	0	1	0	0	0	0	0	1	0	0	L	Coversyl 5	Nobiten 5				1	1	0
2		P9	2015-12-08	83	83	0	0	1	1	0	0	0	0	0	0	0	1	130	130	57	57	0	1	Oui	0	contrôlée	1	0	1	1	0	0	0	1	1	0	0	0	L	Belsar 20	Emconcor 5				1	1	0
2		P12	2015-12-13	62	62	0	0	1	1	0	0	0	0	0	0	0	1	130	130	70	70	0	1	Oui	0	contrôlée	1	0	1	1	0	0	0	1	1	0	0	0	LF	Loortan 100					1	0	0	Aldactazine
2		P4	2015-11-26	83	83	0	0	1	1	1	1	0	0	0	0	1	0	135	135	70	70	0	1	Oui	0	contrôlée	0	1	0	0	1	0	1	1	1	0	0	0	L	Teveten 600	Vasexten 10	Nobiten 5			1	1	1
2		P6	2015-11-28	63	63	1	1	0	0	1	1	0	0	0	0	1	0	130	130	80	80	0	1	Oui	0	contrôlée	0	1	0	0	1	0	1	1	1	0	0	0	F						0	0	0	Exforge 160/5
2		P5	2015-11-27	59	59	0	0	1	1	0	0	0	0	0	0	0	1	140	140	80	80	1	1	Oui	0	contrôlée	1	0	0	1	0	0	0	0	0	1	0	0	L	Kredex 2,5	Adalat				1	1	0
2		P8	2015-12-03	54	54	1	1	0	0	1	1	0	0	0	0	1	0	120	120	60	60	0	1	Oui	0	contrôlée	0	1	0	0	1	0	1	1	1	0	0	0	LF	Nobiten 5					1	0	0	Exforge 160/5
2		P7	2015-12-03	78	78	1	1	0	0	0	0	0	0	0	0	0	1	135	135	75	75	0	1	Oui	0	contrôlée	1	0	1	1	0	0	0	1	1	0	0	0	L	Bisoprolol 5	Indapamide 2,5				1	1	0
2		P2	2015-11-24	60	60	1	1	0	0	0	0	0	0	0	0	0	1	135	135	80	80	0	1	Oui	0	contrôlée	1	0	1	1	0	0	0	1	1	0	0	0	L	Vasexten 10	Teveten 600				1	1	0
2		P11	2015-12-15	55	55	1	1	0	0	1	1	1	0	0	0	2	0	160	160	95	95	0	0	non	1	pas contrôlée	0	0	0	0	0	0	0	0	0	0	0	1	L	Zestril 20	Amlodipine 5				1	1	0
2		P10	2015-12-09	60	60	1	1	0	0	1	1	0	0	0	0	1	0	140	140	85	85	1	1	Oui	0	contrôlée	0	1	0	0	0	0	0	0	0	1	0	0	L	Coversyl 5	Emconcor 5				1	1	0
2		P1	2015-11-23	72	72	0	0	1	1	1	1	0	0	0	0	1	0	130	130	70	70	0	1	Oui	0	contrôlée	0	1	0	0	1	0	1	1	1	0	0	0	L	Loortan 100	Bisoprolol 5				1	1	0
1		P12	2015-07-07	47	47	1	1	0	0	1	1	0	0	0	0	1	0	120	120	70	70	0	1	Oui	0	contrôlée	0	1	0	0	1	0	1	1	1	0	0	0	LF	Nobiten					1	0	0	Coveram 5/5
1		P8	2015-06-18	48	48	1	1	0	0	1	1	0	0	0	0	1	0	120	120	80	80	0	1	Oui	0	contrôlée	0	1	0	0	1	0	1	1	1	0	0	0	F						0	0	0	Coveram 5/5
1		P1	2015-05-06	72	72	0	0	1	1	1	1	0	1	1	0	2	0	140	140	80	80	1	1	Oui	0	contrôlée	0	1	0	0	0	0	1	0	0	1	0	0	L	Vasexten	Diovane 80				1	1	0
1		P6	2015-06-08	72	72	0	0	1	1	0	0	0	0	0	0	0	1	140	140	80	80	1	1	Oui	0	contrôlée	1	0	0	1	0	0	0	0	0	1	0	0	LF	Loortan					1	0	0	Zestoretic
1		P10	2015-06-26	81	81	1	1	0	0	0	0	0	0	0	0	0	1	130	130	80	80	0	1	Oui	0	contrôlée	1	0	1	1	0	0	0	1	1	0	0	0	LF	Accupril 40	Amlor 5				1	1	0	Aldactazine
1		P2	2015-05-07	56	56	1	1	0	0	0	0	0	0	0	0	0	1	120	120	80	80	0	1	Oui	0	contrôlée	1	0	1	1	0	0	0	1	1	0	0	0	L	Accupril 40	Amlor 5				1	1	0
1		P9	2015-06-03	74	74	0	0	1	1	1	1	0	1	1	0	2	0	120	120	80	80	0	1	Oui	0	contrôlée	0	1	0	0	1	0	1	1	1	0	0	0	LF	Vasexten 10					1	0	0	Logroton
1		P7	2015-06-15	68	68	0	0	1	1	0	0	1	0	0	0	1	0	110	110	70	70	0	1	Oui	0	contrôlée	0	1	0	0	1	1	0	1	1	0	0	0	L	Amlor 10	Valsartan 80				1	1	0
1		P3	2015-05-28	82	82	0	0	1	1	0	0	0	0	0	0	0	1	120	120	80	80	0					0	0	1	1	0	0	0	1	0	0	0	0	L	Valsartan 80	Vasexten 20	Emconcor 5			1	1	1
1		P5	2015-06-04	70	70	1	1	0	0	0	0	0	0	0	0	0	1	140	140	80	80	1	1	Oui	0	contrôlée	1	0	0	1	0	0	0	0	0	1	0	0	L	Amlor 5	Valsartan 80				1	1	0
1		P11	2015-06-30	83	83	0	0	1	1	0	0	0	0	0	0	0	1	140	140	80	80	1					0	0	0	1	0	0	0	0	0	0	0	0	LF	Rasilez	Nobiten				1	1	0	Aldactazine
1		P4	2015-06-01	58	58	0	0	1	1	0	0	0	0	0	0	0	1	130	130	70	70	0	1	Oui	0	contrôlée	1	0	1	1	0	0	0	1	1	0	0	0	F						0	0	0	Coveram 5/5
2	1	P3	2016-04-29	68	68	1	1	0	0	1	1	1	1	1	1	4	0	130	130	70	70	0	1	Oui	0	contrôlée	0	1	0	0	1	0	1	1	1	0	0	0	LF	Moxonidine 0,4	Nobiten 5				1	1	0	Triplixam 10/10/2,5
2		P4	2016-04-29	59	59	0	0	1	1	0	0	0	0	0	0	0	1	130	130	65	65	0	1	Oui	0	contrôlée	1	0	1	1	0	0	0	1	1	0	0	0	LF	Propanolol 40					1	0	0	Co-Diovane 80/12,5
2		P10	2016-05-31	60	60	0	0	1	1	1	1	0	0	0	0	1	0	120	120	70	70	0	1	Oui	0	contrôlée	0	1	0	0	1	0	1	1	1	0	0	0	L	Losartan 100	Amlodipine 5				1	1	0
2	1	P9	2016-05-31	76	76	0	0	1	1	0	0	0	0	0	0	0	1	130	130	70	70	0	1	Oui	0	contrôlée	1	0	1	1	0	0	0	1	1	0	0	0	F						0	0	0	Exforge 5/160	Co-Bisoprolol 10/12
2	1	P2	2016-03-03	55	55	0	0	1	1	0	0	0	0	0	0	0	1	130	130	70	70	0	1	Oui	0	contrôlée	1	0	1	1	0	0	0	1	1	0	0	0	LF	Loortan 50	Progor 180				1	1	0	Lodoz 25/6,5
2	1	P6	2016-05-12	55	55	1	1	0	0	1	1	0	0	0	1	2	0	130	130	70	70	0	1	Oui	0	contrôlée	0	1	0	0	1	0	1	1	1	0	0	0	F						0	0	0	Co-Diovane 80/12,5
2	1	P1	2016-03-02	62	62	1	1	0	0	0	0	0	0	0	0	0	1	137	137	70	70	0	1	Oui	0	contrôlée	1	0	1	1	0	0	0	1	1	0	0	0	LF	Nobiten 5					1	0	0	Co-Diovane 160/12,5
2	1	P11	2016-05-31	72	72	1	1	0	0	1	1	0	0	0	0	1	0	110	110	60	60	0	1	Oui	0	contrôlée	0	1	0	0	1	0	1	1	1	0	0	0	L	Emconcor 5					1	0	0
2		P5	2016-05-12	78	78	1	1	0	0	1	1	1	1	1	1	4	0	110	110	60	60	0	1	Oui	0	contrôlée	0	1	0	0	1	0	1	1	1	0	0	0	L	Seloken 50	Atacand 8	Vasexten 10			1	1	1
2	1	P7	2016-05-12	76	76	1	1	0	0	1	1	0	1	1	1	3	0	145	145	90	90	0	0	non	1	pas contrôlée	0	0	0	0	0	0	0	0	0	0	0	1	F						0	0	0	Exforge HCT 5/160/12,5
2	1	P8	2016-06-02	53	53	1	1	0	0	1	1	1	0	0	1	3	0	130	130	70	70	0	1	Oui	0	contrôlée	0	1	0	0	1	0	1	1	1	0	0	0	L	Adalat oros 60					1	0	0
2		P12	2016-06-06	56	56	0	0	1	1	0	0	0	0	0	0	0	1	140	140	90	90	0	0	non	1	pas contrôlée	0	0	0	0	0	0	0	0	0	0	0	1	L	Bisoprolol 10					1	0	0
2		P10	2016-05-24	64	64	1	1	0	0	0	0	1	0	0	0	1	0	160	160	90	90	0	0	non	1	pas contrôlée	0	0	0	0	0	0	0	0	0	0	0	1	LF	Belsar 40					1	0	0	Aldactazine
2		P12	2016-07-05	67	67	1	1	0	0	1	1	0	0	0	0	1	0	170	170	90	90	0	0	non	1	pas contrôlée	0	0	0	0	0	0	0	0	0	0	0	1	LF	Bisoprolol 5					1	0	0	Co-Lisinopril 20/12,5
2		P7	2016-04-25	78	78	1	1	0	0	1	1	0	0	0	0	1	0	140	140	90	90	0	0	non	1	pas contrôlée	0	0	0	0	0	0	0	0	0	0	0	1	F						0	0	0	Tenoretic	Sevikar
2	1	P2	2015-12-31			0	0	1	1	1	1	0	0	0	0	1	0	160	160	80	80	1	0	non	1	pas contrôlée	0	0	0	0	0	0	1	0	0	0	0	1	LF	Aprovel 300					1	0	0	Maxsoten 10/25
2		P11	2016-05-24	72	72	1	1	0	0	0	0	0	0	0	0	0	1	160	160	100	100	0	0	non	1	pas contrôlée	0	0	0	0	0	0	0	0	0	0	0	1	LF	Nebivolol 5	Moxonidine 0,2				1	1	0	Tazko 5
2	1	P8	2016-05-03	70	70	1	1	0	0	0	0	1	0	0	0	1	0	145	145	95	95	0	0	non	1	pas contrôlée	0	0	0	0	0	0	0	0	0	0	0	1	LF	Emconcor	Aldactone				1	1	0	Forzaten HCT
2	1	P3	2015-12-31	68	68	1	1	0	0	0	0	1	0	0	0	1	0	120	120	70	70	0	1	Oui	0	contrôlée	0	1	0	0	1	1	0	1	1	0	0	0	L	Lisinopril 20	Sotalol 160				1	1	0
2		P5	2016-03-31	75	75	0	0	1	1	0	0	1	0	0	0	1	0	157	157	82	82	1	0	non	1	pas contrôlée	0	0	0	0	0	1	0	0	0	0	0	1	LF	Nebivolol Teva 5					1	0	0	Coversyl Plus 5/1,25
2	1	P1	2015-10-07	77	77	0	0	1	1	0	0	1	0	0	0	1	0	120	120	60	60	0	1	Oui	0	contrôlée	0	1	0	0	1	1	0	1	1	0	0	0	LF	Sotalol 80					1	0	0	Co-Aprovel 300
2	1	P4	2016-01-04	58	58	1	1	0	0	0	0	1	0	0	0	1	0	120	120	60	60	0	1	Oui	0	contrôlée	0	1	0	0	1	1	0	1	1	0	0	0	L	Coversyl 5	Nobiten 5				1	1	0
2		P6	2016-04-27	75	75	0	0	1	1	0	0	0	0	0	0	0	1	160	160	90	90	0	0	non	1	pas contrôlée	0	0	0	0	0	0	0	0	0	0	0	1	F						0	0	0	Coversyl Plus
2	1	P9	2016-05-09	49	49	1	1	0	0	0	0	0	0	0	0	0	1	160	160	90	90	0	0	non	1	pas contrôlée	0	0	0	0	0	0	0	0	0	0	0	1	LF	Nobiten					1	0	0	Co-Losartan
2	1	P5	2015-11-17	71	71	1	1	0	0	1	1	1	0	0	0	2	0	120	120	70	70	0	1	Oui	0	contrôlée	0	1	0	0	1	0	1	1	1	0	0	0	F						0	0	0	Coveram 10/10
2	1	P2	2015-11-15	76	76	0	0	1	1	0	0	0	0	0	0	0	1	130	130	70	70	0	1	Oui	0	contrôlée	1	0	1	1	0	0	0	1	1	0	0	0	F						0	0	0	Sevikar HCT 40/5/25
2	1	P11	2015-11-23	62	62	0	0	1	1	0	0	0	0	0	0	0	1	120	120	70	70	0	1	Oui	0	contrôlée	1	0	1	1	0	0	0	1	1	0	0	0	F						0	0	0	Zanicombo 10/10
2	1	P6	2015-11-18	69	69	0	0	1	1	1	1	0	0	0	0	1	0	140	140	80	80	1	1	Oui	0	contrôlée	0	1	0	0	0	0	1	0	0	1	0	0	LF	Moxonidine 0,4					1	0	0	Nobiretic	Exforge 10/160
2		P4	2015-11-15	67	67	1	1	0	0	1	1	0	1	1	0	2	0	130	130	70	70	0	1	Oui	0	contrôlée	0	1	0	0	1	0	1	1	1	0	0	0	LF	Amlor 5					1	0	0	Coversyl Plus
2	1	P9	2015-11-22	54	54	0	0	1	1	0	0	1	0	0	0	1	0	130	130	80	80	0	1	Oui	0	contrôlée	0	1	0	0	1	1	0	1	1	0	0	0	LF	Bisoprolol 10					1	0	0	Coversyl Plus
2	1	P3	2015-11-15	49	49	1	1	0	0	0	0	0	0	0	0	0	1	140	140	80	80	1	1	Oui	0	contrôlée	1	0	0	1	0	0	0	0	0	1	0	0	F						0	0	0	Coveram 5/5
2	1	P1	2015-11-15	52	52	1	1	0	0	1	1	1	0	0	0	2	0	140	140	80	80	1	1	Oui	0	contrôlée	0	1	0	0	0	0	1	0	0	1	0	0	LF	Zanidip 10					1	0	0	Tenoretic 50/12,5
2	1	P8	2015-11-22	70	70	0	0	1	1	0	0	1	0	0	0	1	0	140	140	80	80	1	1	Oui	0	contrôlée	0	1	0	0	0	1	0	0	0	1	0	0	LF	Bisoprolol 5					1	0	0	Loortan Plus 100/25
2		P7	2015-11-21	69	69	0	0	1	1	0	0	0	0	0	0	0	1	120	120	70	70	0	1	Oui	0	contrôlée	1	0	1	1	0	0	0	1	1	0	0	0	L	Amlor 5	Zanidip 20				1	1	0
2	1	P10	2015-11-22	67	67	0	0	1	1	0	0	0	0	0	0	0	1	130	130	90	90	0	1	Oui	0	contrôlée	1	0	1	0	0	0	0	0	0	1	0	0	F						0	0	0	Coversyl Plus
2		P12	2015-11-23	90	90	0	0	1	1	0	0	0	0	0	0	0	1	140	140	80	80	1	1	Oui	0	contrôlée	1	0	0	1	0	0	0	0	0	1	0	0	L	Emconcor 5	Lasix 40	Loortan 100			1	1	1
1		P3	2015-01-28	63	63	1	1	0	0	0	0	0	0	0	1	1	0	120	120	70	70	0	1	Oui	0	contrôlée	0	1	0	0	1	1	0	1	1	0	0	0	LF	Emconcor 5					1	0	0	Olmetec Plus
1		P12	2015-02-06	70	70	1	1	0	0	1	1	0	0	0	1	2	0	140	140	80	80	1	0	non	1	pas contrôlée	0	0	0	0	0	0	1	0	0	0	0	1	F						0	0	0	Twynsta 40/10
1		P2	2015-01-28	63	63	0	0	1	1	0	0	0	0	0	1	1	0	130	130	80	80	0	1	Oui	0	contrôlée	0	1	0	0	1	1	0	1	1	0	0	0	L	Amlor 5	Loortan 100	Indapamide			1	1	1
1		P7	2015-01-28	82	82	1	1	0	0	0	0	0	0	0	0	0	1					0	0	non	1	pas contrôlée	0	0	0	0	0	0	0	0	0	0	0	1	L	Coversyl 5					1	0	0
1		P10	2015-02-07	44	44	1	1	0	0	0	0	0	0	0	1	1	0	120	120	80	80	0	1	Oui	0	contrôlée	0	1	0	0	1	1	0	1	1	0	0	0	F						0	0	0	Tazko 5/5
1		P1	2015-01-23	77	77	0	0	1	1	0	0	1	0	0	0	1	0	120	120	60	60	0	1	Oui	0	contrôlée	0	1	0	0	1	1	0	1	1	0	0	0	LF	Belsar 40					1	0	0	Dytenzide
1		P6	2015-02-04	67	67	0	0	1	1	1	1	0	0	0	0	1	0	200	200	90	90	0	0	non	1	pas contrôlée	0	0	0	0	0	0	0	0	0	0	0	1	L	Coversyl 10	Amlor 5				1	1	0
1		P8	2015-01-20	81	81	0	0	1	1	0	0	0	0	0	1	1	0	140	140	70	70	1	1	Oui	0	contrôlée	0	1	0	0	0	1	0	0	0	1	0	0	L	Aldactone	Coversyl 5	Emconcor 5			1	1	1
1		P9	2015-01-23	90	90	0	0	1	1	0	0	0	0	0	0	0	1	130	130	60	60	0	1	Oui	0	contrôlée	1	0	1	1	0	0	0	1	1	0	0	0	F						0	0	0	Preterax
1		P4	2015-01-28	66	66	0	0	1	1	0	0	0	0	0	1	1	0	140	140	70	70	1	1	Oui	0	contrôlée	0	1	0	0	0	1	0	0	0	1	0	0	LF	Emconcor 10					1	0	0	Atacand Plus
1		P5	2015-02-03	60	60	1	1	0	0	0	0	0	0	0	0	0	1	150	150	115	115	0	0	non	1	pas contrôlée	0	0	0	0	0	0	0	0	0	0	0	1	L	Moxonidine 0,4	Emconcor 10	Accupril 10			1	1	1
1		P11	2015-02-06	79	79	0	0	1	1	0	0	0	1	1	0	1	0	110	110	70	70	0	1	Oui	0	contrôlée	0	1	0	0	1	1	0	1	1	0	0	0	L	Aldactone 25	Coversyl 5				1	1	0
1		P8	2015-03-05	54	54	1	1	0	0	0	0	0	0	0	0	0	1	120	120	80	80	0	1	Oui	0	contrôlée	1	0	1	1	0	0	0	1	1	0	0	0	F						0	0	0	Co-Enalapril 20/12,5
1		P3	2015-03-02	68	68	0	0	1	1	1	1	0	0	0	0	1	0	130	130	60	60	0	1	Oui	0	contrôlée	0	1	0	0	1	0	1	1	1	0	0	0	LF	Zanidip 20	Teveten 600				1	1	0	Moduretic
1		P10	2015-03-05	82	82	1	1	0	0	0	0	1	0	0	0	1	0	140	140	80	80	1	1	Oui	0	contrôlée	0	1	0	0	0	1	0	0	0	1	0	0	LF	Aprovel 150					1	0	0	Moduretic
1		P2	2015-03-02	53	53	0	0	1	1	0	0	0	0	0	0	0	1	110	110	60	60	0	1	Oui	0	contrôlée	1	0	1	1	0	0	0	1	1	0	0	0	L	Tildiem R 200	Nobiten 5				1	1	0
1		P9	2015-03-05	66	66	1	1	0	0	0	0	0	0	0	0	0	1	130	130	80	80	0	1	Oui	0	contrôlée	1	0	1	1	0	0	0	1	1	0	0	0	F						0	0	0	Exforge 5/160
1		P1	2015-03-02	76	76	1	1	0	0	0	0	0	0	0	0	0	1	110	110	70	70	0	1	Oui	0	contrôlée	1	0	1	1	0	0	0	1	1	0	0	0	F						0	0	0	Cozaar Plus Forte 100/25
1		P5	2015-03-03	85	85	1	1	0	0	0	0	0	0	0	0	0	1	120	120	65	65	0	1	Oui	0	contrôlée	1	0	1	1	0	0	0	1	1	0	0	0	L	Nobiten 5	Coversyl 5	Burinex			1	1	1
1		P7	2015-03-04	69	69	1	1	0	0	0	0	0	0	0	0	0	1	140	140	90	90	0	0	non	1	pas contrôlée	0	0	0	0	0	0	0	0	0	0	0	1	LF	Zanidip 10	Selectol 400				1	1	0	Aldactazine
1		P6	2015-03-03	68	68	1	1	0	0	1	1	0	0	0	0	1	0	170	170	70	70	1	1	Oui	0	contrôlée	0	1	0	0	0	0	1	0	0	1	0	0	LF	Selectol 200					1	0	0	Coveram 10/5
1		P12	2015-03-06	83	83	0	0	1	1	1	1	0	0	0	0	1	0	120	120	70	70	0	1	Oui	0	contrôlée	0	1	0	0	1	0	1	1	1	0	0	0	LF	Moxonidine 0,2					1	0	0	Sevikar 40/10
1		P4	2015-03-03	80	80	1	1	0	0	0	0	0	0	0	0	0	1	120	120	70	70	0	1	Oui	0	contrôlée	1	0	1	1	0	0	0	1	1	0	0	0	L	Teveten 600	Selectol 200	Amlodipine 10			1	1	1
1		P11	2015-03-06	72	72	0	0	1	1	0	0	0	1	1	0	1	0	130	130	80	80	0	1	Oui	0	contrôlée	0	1	0	0	1	1	0	1	1	0	0	0	LF	Moxonidine 0,2					1	0	0	Atacand Plus 16/12,5
1		P2	2015-04-29	62	62	0	0	1	1	1	1	0	0	0	0	1	0	140	140	85	85	1	0	non	1	pas contrôlée	0	0	0	0	0	0	0	0	0	0	0	1	F						0	0	0	Emcoretic 10/25
1		P5	2015-04-30	83	83	1	1	0	0	0	0	1	1	1	0	2	0	118	118	69	69	0	1	Oui	0	contrôlée	0	1	0	0	1	1	0	1	1	0	0	0	F						0	0	0	Coveram 10/5
1		P12	2015-05-20	?		1	1	0	0	1	1	0	0	0	0	1	0	132	132	87	87	0	1	Oui	0	contrôlée	0	1	0	0	1	0	0	0	0	1	0	0	L	Lisinopril 20					1	0	0
1		P11	2015-05-20	82	82	0	0	1	1	0	0	1	0	0	0	1	0	121	121	74	74	0	1	Oui	0	contrôlée	0	1	0	0	1	1	0	1	1	0	0	0	LF	Lisinopril 5					1	0	0	Aldactazine
1		P8	2015-05-20	80	80	1	1	0	0	0	0	0	0	0	1	1	0	131	131	82	82	0	1	Oui	0	contrôlée	0	1	0	0	1	1	0	1	1	0	0	0	F						0	0	0	Nobiretic 5/12,5
1		P6	2015-05-04	70	70	0	0	1	1	1	1	0	0	0	0	1	0	146	146	81	81	1	0	non	1	pas contrôlée	0	0	0	0	0	0	1	0	0	0	0	1	LF	Nobiten 5	Indapamide 2,5				1	1	0	Coveram 5/5
1		P1	2015-04-29	76	76	1	1	0	0	1	1	1	1	1	0	3	0	140	140	70	70	1	1	Oui	0	contrôlée	0	1	0	0	0	0	1	0	0	1	0	0	LF	Emconcor 5					1	0	0	Coveram 5
1		P7	2015-05-19	77	77	0	0	1	1	0	0	0	0	0	0	0	1	150	150	78	78	1	0	non	1	pas contrôlée	0	0	0	1	0	0	0	0	0	0	0	1	F						0	0	0	Coveram 10/5	Nobiretic 5/12,5
1		P9	2015-05-20	53	53	1	1	0	0	0	0	0	0	0	0	0	1	152	152	91	91	0	0	non	1	pas contrôlée	0	0	0	0	0	0	0	0	0	0	0	1	F						0	0	0	Coveram 5/5
1		P4	2015-04-30	86	86	1	1	0	0	0	0	1	0	0	0	1	0	150	150	78	78	1	1	Oui	0	contrôlée	0	1	0	0	0	1	0	0	0	1	0	0	LF	Perindopril 4					1	0	0	Lodoz 5/6,25
1		P3	2015-04-30	57	57	0	0	1	1	0	0	0	0	0	0	0	1	128	128	79	79	0	1	Oui	0	contrôlée	1	0	1	1	0	0	0	1	1	0	0	0	LF	Lisinopril 5					1	0	0	Aldactazine
1		P10	2015-05-20	67	67	1	1	0	0	0	0	0	0	0	0	0	1	127	127	80	80	0	1	Oui	0	contrôlée	1	0	1	1	0	0	0	1	1	0	0	0	L	Indapamide 2,5					1	0	0
2		P4	2016-02-12	64	64	1	1	0	0	1	1	1	0	0	0	2	0	110	110	80	80	0	1	Oui	0	contrôlée	0	1	0	0	1	0	1	1	1	0	0	0	L	Amlodipine 5	Bisoprolol 2,5				1	1	0
2		P6	2016-02-17	56	56	0	0	1	1	0	0	0	0	0	0	0	1	120	120	72	72	0	1	Oui	0	contrôlée	1	0	1	1	0	0	0	1	1	0	0	0	F						0	0	0	Nobiretic 5/12,5
2		P3	2016-02-02	47	47	1	1	0	0	1	1	0	0	0	0	1	0	150	150	95	95	0	0	non	1	pas contrôlée	0	0	0	0	0	0	0	0	0	0	0	1	L	Amlodipine 10	Coversyl 10	Moxonidine			1	1	1
2		P2	2015-10-30	47	47	1	1	0	0	0	0	0	0	0	0	0	1	160	160	105	105	0	0	non	1	pas contrôlée	0	0	0	0	0	0	0	0	0	0	0	1	F						0	0	0	Coveram 10/5
2		P1	2015-10-27	66	66	1	1	0	0	1	1	1	0	0	0	2	0	160	160	80	80	1	0	non	1	pas contrôlée	0	0	0	0	0	0	1	0	0	0	0	1	L	Progor 300	Bisoprolol 5				1	1	0
2		P11	2015-10-06	59	59	1	1	0	0	0	0	0	0	0	0	0	1	135	135	90	90	0	0	non	1	pas contrôlée	0	0	1	0	0	0	0	0	0	0	0	1	F						0	0	0	Olmetec Plus 40/25
2		P5	2016-02-16	68	68	0	0	1	1	0	0	0	0	0	1	1	0	145	145	95	95	0	0	non	1	pas contrôlée	0	0	0	0	0	0	0	0	0	0	0	1	L	Emconcor 10	Coversyl 5				1	1	0
2		P8	2016-02-09	84	84	0	0	1	1	1	1	0	0	0	0	1	0	130	130	70	70	0	1	Oui	0	contrôlée	0	1	0	0	1	0	1	1	1	0	0	0	L	Carvedilol 25	Coversyl 10				1	1	0
2		P10	2016-03-16	71	71	0	0	1	1	0	0	1	0	0	0	1	0	160	160	100	100	0	0	non	1	pas contrôlée	0	0	0	0	0	0	0	0	0	0	0	1	F						0	0	0	Forzaten 20/5
2		P9	2016-02-04	58	58	1	1	0	0	0	0	0	0	0	0	0	1	160	160	100	100	0	0	non	1	pas contrôlée	0	0	0	0	0	0	0	0	0	0	0	1	LF	Vasexten 20					1	0	0	Co-Bisoprolol 5/12,5
2		P7	2016-02-05	82	82	0	0	1	1	0	0	0	0	0	0	0	1	124	124	68	68	0	1	Oui	0	contrôlée	1	0	1	1	0	0	0	1	1	0	0	0	L	Coversyl 5	Nebivolol 5				1	1	0
2		P12	2015-08-28	64	64	0	0	1	1	0	0	0	0	0	1	1	0	130	130	85	85	0	1	Oui	0	contrôlée	0	1	0	0	1	1	0	1	1	0	0	0	LF	Bisoprolol 10					1	0	0	Coveram 5/5
2		P6	2016-03-04	62	62	0	0	1	1	0	0	0	0	0	0	0	1	110	110	80	80	0	1	Oui	0	contrôlée	1	0	1	1	0	0	0	1	1	0	0	0	F						0	0	0	Sevikar 20/5
2		P2	2016-03-29	78	78	0	0	1	1	0	0	1	0	0	0	1	0	140	140	85	85	1	1	Oui	0	contrôlée	0	1	0	0	0	1	0	0	0	1	0	0	F						0	0	0	Triplixam 5/1,25/5
2		P11	2016-03-23	68	68	1	1	0	0	1	1	0	0	0	0	1	0	140	140	90	90	0	1	Oui	0	contrôlée	0	1	0	0	0	0	0	0	0	1	0	0	F						0	0	0	Twynsta 40/10
2		P8	2016-03-25	81	81	1	1	0	0	1	1	0	0	0	0	1	0	130	130	80	80	0	1	Oui	0	contrôlée	0	1	0	0	1	0	1	1	1	0	0	0	F						0	0	0	Coveram 5/5
2	1	P4	2016-03-16	69	69	1	1	0	0	0	0	0	1	1	0	1	0					0	1	Oui	0	contrôlée	0	1	0	0	0	0	0	0	0	1	0	0	F						0	0	0	Telmisartan Plus
2		P10	2016-03-29	56	56	1	1	0	0	1	1	0	1	1	0	2	0	122	122	80	80	0	1	Oui	0	contrôlée	0	1	0	0	1	0	1	1	1	0	0	0	F						0	0	0	Coversyl Plus
2		P9	2016-04-05	61	61	1	1	0	0	1	1	0	0	0	0	1	0	150	150	80	80	1	1	Oui	0	contrôlée	0	1	0	0	0	0	1	0	0	1	0	0	F						0	0	0	Coveram 10/10
2		P12	2016-04-06	65	65	0	0	1	1	1	1	0	0	0	0	1	0	180	180	90	90	0	0	non	1	pas contrôlée	0	0	0	0	0	0	0	0	0	0	0	1	F						0	0	0	Coveram 10/10
2		P1	2016-03-16	68	68	1	1	0	0	1	1	0	0	0	0	1	0	130	130	75	75	0	1	Oui	0	contrôlée	0	1	0	0	1	0	1	1	1	0	0	0	F						0	0	0	Lodoz 5/6,25
2		P5	2016-03-21	75	75	0	0	1	1	1	1	0	0	0	0	1	0	125	125	80	80	0	1	Oui	0	contrôlée	0	1	0	0	1	0	1	1	1	0	0	0	F						0	0	0	Exforge 5/160
2		P3	2016-03-23	66	66	0	0	1	1	1	1	0	0	0	0	1	0	125	125	80	80	0	1	Oui	0	contrôlée	0	1	0	0	1	0	1	1	1	0	0	0	F						0	0	0	Co-Bisoprolol 10/25
2		P7	2016-03-17	71	71	0	0	1	1	1	1	0	0	0	0	1	0	120	120	80	80	0	1	Oui	0	contrôlée	0	1	0	0	1	0	1	1	1	0	0	0	F						0	0	0	Exforge 5/160
1		P3	2015-02-14	61	61	1	1	0	0	0	0	1	0	0	0	1	0	156	156	82	82	1	0	non	1	pas contrôlée	0	0	0	0	0	1	0	0	0	0	0	1	L	Carvedilol	Burinex	Coversyl 10			1	1	1
1		P10	2015-05-15	74	74	1	1	0	0	0	0	0	0	0	0	0	1	197	197	95	95	0	0	non	1	pas contrôlée	0	0	0	0	0	0	0	0	0	0	0	1	LF	Nebivolol					1	0	0	Co-Perindopril
1		P8	2015-03-10	72	72	0	0	1	1	0	0	1	0	0	0	1	0					0	0	non	0	contrôlée	0	0	0	0	0	0	0	0	0	0	0	1	F						0	0	0	Coveram 5/10	Co-Bisoprolol 5/12,5
1		P6	2015-03-06	45	45	1	1	0	0	0	0	0	0	0	0	0	1	210	210	105	105	0	0	non	0	contrôlée	0	0	0	0	0	0	0	0	0	0	0	1	LF	Amlodipine 5					1	0	0	Coversyl Plus 10/2,5
1		P12	2015-05-19	73	73	0	0	1	1	0	0	0	0	0	0	0	1	174	174	94	94	0	0	non	1	pas contrôlée	0	0	0	0	0	0	0	0	0	0	0	1	LF	Aldactone					1	0	0	Coveram
1		P5	2015-03-06	50	50	1	1	0	0	0	0	0	0	0	0	0	1	149	149	96	96	0	0	non	1	pas contrôlée	0	0	0	0	0	0	0	0	0	0	0	1	LF	Amlodipine					1	0	0	Co-Bisoprolol
1		P4	2015-02-11	64	64	1	1	0	0	0	0	0	0	0	0	0	1	164	164	76	76	1	0	non	1	pas contrôlée	0	0	0	1	0	0	0	0	0	0	0	1	LF	Bisoprolol					1	0	0	Coveram 10/5
1		P11	2015-05-15	60	60	1	1	0	0	0	0	0	0	0	0	0	1	176	176	105	105	0	0	non	1	pas contrôlée	0	0	0	0	0	0	0	0	0	0	0	1	LF	Bisoprolol	?				1	1	0	Co-Lisinopril
1		P7	2015-03-10	84	84	1	1	0	0	0	0	0	0	0	1	1	0	181	181	102	102	0	0	non	1	pas contrôlée	0	0	0	0	0	0	0	0	0	0	0	1	F						0	0	0	Co-Bisoprolol 5/12,5	Tazko 5/5
1		P9	2015-03-26	62	62	1	1	0	0	0	0	1	0	0	0	1	0	160	160	91	91	0	0	non	1	pas contrôlée	0	0	0	0	0	0	0	0	0	0	0	1	LF	Valsartan 320					1	0	0	Co-Bisoprolol 10/25
1		P2	2015-01-27	60	60	1	1	0	0	1	1	1	0	0	0	2	0	200	200	100	100	0	0	non	1	pas contrôlée	0	0	0	0	0	0	0	0	0	0	0	1	LF	Nebivolol 5	Aldactone				1	1	0	Co-Bisoprolol
1		P1	2015-01-21	45	45	1	1	0	0	0	0	1	0	0	0	1	0	113	113	85	85	0	1	Oui	0	contrôlée	0	1	0	0	1	1	0	1	1	0	0	0	LF	?	Terazosabb 2				1	1	0	Coversyl Plus 5/1,25
2		P10	2016-03-24	61	61	1	1	0	0	0	0	1	0	0	0	1	0	170	170	100	100	0	0	non	1	pas contrôlée	0	0	0	0	0	0	0	0	0	0	0	1	LF	Ramipril 5					1	0	0	Co-Ramipril 5/25
2		P7	2016-03-22	60	60	0	0	1	1	0	0	0	0	0	1	1	0	120	120	80	80	0	1	Oui	0	contrôlée	0	1	0	0	1	1	0	1	1	0	0	0	L	Belsar 20	Amlodipine 5				1	1	0
2		P5	2016-03-08	66	66	1	1	0	0	0	0	1	0	0	0	1	0	120	120	80	80	0	1	Oui	0	contrôlée	0	1	0	0	1	1	0	1	1	0	0	0	L	Aprovel 300					1	0	0
2		P3	2016-02-25	84	84	1	1	0	0	1	1	1	0	0	0	2	0	120	120	80	80	0	1	Oui	0	contrôlée	0	1	0	0	1	0	1	1	1	0	0	0	L	Isoten 5	Coversyl 5				1	1	0
2		P11	2016-03-24	55	55	0	0	1	1	0	0	0	0	0	0	0	1	120	120	80	80	0	1	Oui	0	contrôlée	1	0	1	1	0	0	0	1	1	0	0	0	LF	Aldactone 50					1	0	0	Triplixam 10/2,5/10
2		P4	2016-02-25	66	66	1	1	0	0	0	0	0	1	1	0	1	0	140	140	85	85	1	1	Oui	0	contrôlée	0	1	0	0	0	1	0	0	0	1	0	0	L	Olmetec 10	Amlodipine 5				1	1	0
2		P1	2015-11-18	58	58	1	1	0	0	1	1	1	0	0	0	2	0	150	150	80	80	1	0	non	1	pas contrôlée	0	0	0	0	0	0	1	0	0	0	0	1	LF	Zanidip 20	Selectol 200				1	1	0	Co-Aprovel 300/25
2	1	P6	2016-03-09	59	59	1	1	0	0	1	1	0	0	0	0	1	0	125	125	85	85	0	1	Oui	0	contrôlée	0	1	0	0	1	0	0	0	0	1	0	0	F						0	0	0	Coveram 5/5
2	1	P12	2016-03-25	83	83	0	0	1	1	0	0	0	0	0	0	0	1	140	140	80	80	1	1	Oui	0	contrôlée	1	0	0	1	0	0	0	0	0	1	0	0	F						0	0	0	Co-Diovane 160/12,5
2		P9	2016-03-23	80	80	1	1	0	0	0	0	1	0	0	0	1	0	120	120	70	70	0	1	Oui	0	contrôlée	0	1	0	0	1	1	0	1	1	0	0	0	LF	Amlodipine 5					1	0	0	Perindo 4/1,25
2		P8	2016-03-22	40	40	1	1	0	0	0	0	0	0	0	0	0	1	130	130	80	80	0	1	Oui	0	contrôlée	1	0	1	1	0	0	0	1	1	0	0	0	LF	Amlodipine 10					1	0	0	Loortan Plus
2		P2	2016-01-22	69	69	1	1	0	0	0	0	0	0	0	0	0	1	160	160	100	100	0	0	non	1	pas contrôlée	0	0	0	0	0	0	0	0	0	0	0	1	L	Aprovel 300					1	0	0
1		P7	2015-03-10	52	52	1	1	0	0	1	1	0	0	0	0	1	0	170	170	100	100	0	0	non	1	pas contrôlée	0	0	0	0	0	0	0	0	0	0	0	1	L	Nobiten	Zestril				1	1	0
1		P6	2015-03-10	46	46	1	1	0	0	0	0	0	0	0	0	0	1	150	150	110	110	0	0	non	1	pas contrôlée	0	0	0	0	0	0	0	0	0	0	0	1	F						0	0	0	Coveram 5/5
1		P10	2015-03-31	73	73	1	1	0	0	1	1	0	0	0	0	1	0	120	120	80	80	0	1	Oui	0	contrôlée	0	1	0	0	1	0	1	1	1	0	0	0	L	Nobiten	Burinex				1	1	0
1		P4	2015-03-19	73	73	?		?		0	0	0	0	0	0	0	1	130	130	80	80	0	1	Oui	0	contrôlée	1	0	1	1	0	0	0	1	1	0	0	0	LF	Vasexten 10					1	0	0	Co-Aprovel 300/25
1		P5	2015-04-07	78	78	0	0	1	1	0	0	0	0	0	0	0	1	120	120	80	80	0	1	Oui	0	contrôlée	1	0	1	1	0	0	0	1	1	0	0	0	F						0	0	0	Nobiretic
1		P11	2015-03-24	68	68	1	1	0	0	0	0	0	0	0	0	0	1	150	150	100	100	0	0	non	1	pas contrôlée	0	0	0	0	0	0	0	0	0	0	0	1	L	Bisoprolol	Fludex				1	1	0
1		P8	2015-03-31	63	63	1	1	0	0	1	1	0	0	0	0	1	0	150	150	100	100	0	0	non	1	pas contrôlée	0	0	0	0	0	0	0	0	0	0	0	1	F						0	0	0	Exforge HCT
1		P1	2015-04-16	81	81	0	0	1	1	1	1	0	0	0	0	1	0	120	120	80	80	0	1	Oui	0	contrôlée	0	1	0	0	1	0	1	1	1	0	0	0	LF	Nobiten 5					1	0	0	Co-Aprovel HCT 300/25
1		P3	2015-03-25	86	86	1	1	0	0	1	1	0	0	0	0	1	0	200	200	80	80	1	0	non	1	pas contrôlée	0	0	0	0	0	0	1	0	0	0	0	1	L	Aprovel 300	Nobiten 5				1	1	0
1		P2	2015-04-13	57	57	1	1	0	0	1	1	0	0	0	0	1	0	160	160	100	100	0	0	non	1	pas contrôlée	0	0	0	0	0	0	0	0	0	0	0	1	LF	Belsar 20					1	0	0	Co-Bisoprolol 10/25
1		P9	2015-03-12	79	79	1	1	0	0	0	0	1	0	0	0	1	0	170	170	100	100	0	0	non	1	pas contrôlée	0	0	0	0	0	0	0	0	0	0	0	1	F						0	0	0	Forzaten
1		P12	2015-03-05	72	72	0	0	1	1	0	0	0	0	0	0	0	1	120	120	80	80	0	1	Oui	0	contrôlée	1	0	1	1	0	0	0	1	1	0	0	0	F						0	0	0	Coversyl Plus 5/1,25
1		P5	2015-05-04	61	61	0	0	1	1	0	0	0	0	0	0	0	1	130	130	80	80	0	1	Oui	0	contrôlée	1	0	1	1	0	0	0	1	1	0	0	0	F						0	0	0	Preterax 5/1,25
1		P10	2015-05-11	76	76	1	1	0	0	0	0	1	0	0	0	1	0	150	150	105	105	0	0	non	1	pas contrôlée	0	0	0	0	0	0	0	0	0	0	0	1	F						0	0	0	Co-Bisoprolol 2,5/6,25	Coveram 10/5
1		P7	2015-04-29	75	75	1	1	0	0	1	1	0	0	0	0	1	0	170	170	95	95	0	0	non	1	pas contrôlée	0	0	0	0	0	0	0	0	0	0	0	1	LF	Bisoprolol 2,5	Bumetamide 20				1	1	0	Preterax 2,5/0,625
1		P9	2015-04-27	60	60	0	0	1	1	0	0	0	0	0	0	0	1	145	145	105	105	0	0	non	1	pas contrôlée	0	0	0	0	0	0	0	0	0	0	0	1	F						0	0	0	Valsartan 80 + Hydrochlorothiazide 12,5
1		P2	2015-05-06	42	42	0	0	1	1	0	0	0	0	0	0	0	1	160	160	95	95	0	0	non	1	pas contrôlée	0	0	0	0	0	0	0	0	0	0	0	1	L	Ramipril 5	Diltiazem 180				1	1	0
1		P12	2015-05-02	86	86	0	0	1	1	1	1	1	0	0	0	2	0	120	120	70	70	0	1	Oui	0	contrôlée	0	1	0	0	1	0	1	1	1	0	0	0	LF	Bisoprolol 2,5					1	0	0	Coveram 5/5
1		P6	2015-05-04	64	64	1	1	0	0	0	0	0	0	0	0	0	1	160	160	95	95	0	0	non	1	pas contrôlée	0	0	0	0	0	0	0	0	0	0	0	1	LF	Bisoprolol 2,5					1	0	0	Enalapril 20 + Lercanidipine 10
1		P1	2015-04-23	61	61	1	1	0	0	0	0	0	0	0	0	0	1	115	115	75	75	0	1	Oui	0	contrôlée	1	0	1	1	0	0	0	1	1	0	0	0	LF	Verapamil 240					1	0	0	Perindopril 5 + Amlodipine 5
1		P4	2015-05-06	90	90	0	0	1	1	0	0	1	1	1	0	2	0	120	120	70	70	0	1	Oui	0	contrôlée	0	1	0	0	1	1	0	1	1	0	0	0	LF	Amlodipine 5					1	0	0	Lisinopril 20 + Hydrochlorothiazide 12,5
1		P8	2015-04-28	59	59	1	1	0	0	0	0	0	0	0	0	0	1	130	130	80	80	0	1	Oui	0	contrôlée	1	0	1	1	0	0	0	1	1	0	0	0	L	Bisoprolol 5	Coversyl 5				1	1	0
1		P3	2015-05-06	59	59	0	0	1	1	1	1	0	0	0	0	1	0	160	160	90	90	0	0	non	1	pas contrôlée	0	0	0	0	0	0	0	0	0	0	0	1	LF	Carvedilol 25					1	0	0	Valsartan 160 + Hydrochlorothiazide 12,5
2	1	P2	2016-05-03	68	68	0	0	1	1	1	1	0	0	0	0	1	0	150	150	90	90	0	0	non	1	pas contrôlée	0	0	0	0	0	0	0	0	0	0	0	1	LF	Aldomet 250	Furosemide 40	Moxonidine 0,4	Nebivolol 5		1	1	1	Olmetec Plus 40/25
2		P4	2016-05-04	66	66	0	0	1	1	1	1	1	0	0	0	2	0	120	120	80	80	0	1	Oui	0	contrôlée	0	1	0	0	1	0	1	1	1	0	0	0	L	Burinex 5	Candesartan 16	Furosemide 40	Sotalol 160		1	1	1
2		P7	2016-05-09	52	52	1	1	0	0	0	0	0	0	0	0	0	1	130	130	80	80	0	1	Oui	0	contrôlée	1	0	1	1	0	0	0	1	1	0	0	0	L	Nebivolol 5	Loortan 100				1	1	0
2		P10	2016-05-11	67	67	0	0	1	1	0	0	0	0	0	0	0	1	150	150	80	80	1	0	non	1	pas contrôlée	0	0	0	1	0	0	0	0	0	0	0	1	LF	Inderal 10					1	0	0	Preterax 5/1,25
2	1	P1	2016-05-02	72	72	0	0	1	1	0	0	0	0	0	0	0	1	150	150	90	90	0	0	non	1	pas contrôlée	0	0	0	0	0	0	0	0	0	0	0	1	F						0	0	0	Co-Aprovel 300/25
2		P6	2016-05-09	60	60	1	1	0	0	0	0	1	0	0	0	1	0	110	110	70	70	0	1	Oui	0	contrôlée	0	1	0	0	1	1	0	1	1	0	0	0	L	Amlor 5	Coversyl 5				1	1	0
2		P8	2016-05-10	70	70	1	1	0	0	0	0	1	1	1	0	2	0	110	110	60	60	0	1	Oui	0	contrôlée	0	1	0	0	1	1	0	1	1	0	0	0	L	Bisoprolol 5	Coversyl 5	Aldactone 25	Burinex 2,5		1	1	1
2	1	P3	2016-05-04	59	59	1	1	0	0	0	0	0	0	0	0	0	1	130	130	80	80	0	1	Oui	0	contrôlée	1	0	1	1	0	0	0	1	1	0	0	0	F						0	0	0	Sevikar 40/5
2	1	P5	2016-05-04	70	70	1	1	0	0	1	1	0	0	0	1	2	0	120	120	80	80	0	1	Oui	0	contrôlée	0	1	0	0	1	0	1	1	1	0	0	0	F						0	0	0	Sevikar 40/10
2		P9	2016-05-11	67	67	1	1	0	0	1	1	1	0	0	0	2	0	120	120	70	70	0	1	Oui	0	contrôlée	0	1	0	0	1	0	1	1	1	0	0	0	L	Coversyl 10	Emconcor 10				1	1	0
2	1	P12	2016-05-12	86	86	1	1	0	0	1	1	1	1	1	0	3	0	125	125	65	65	0	1	Oui	0	contrôlée	0	1	0	0	1	0	1	1	1	0	0	0	F						0	0	0	Coveram 5/5
2		P11	2016-05-11	76	76	1	1	0	0	0	0	1	0	0	0	1	0	130	130	70	70	0	1	Oui	0	contrôlée	0	1	0	0	1	1	0	1	1	0	0	0	L	Amlor 10	Tritace 10	Metoprolol 5			1	1	1
2		P1	2016-02-15	66	66	0	0	1	1	1	1	0	0	0	0	1	0	150	150	90	90	0	0	non	1	pas contrôlée	0	0	0	0	0	0	0	0	0	0	0	1	F						0	0	0	Preterax
2		P7	2016-03-02	54	54	1	1	1	1	1	1	1	0	0	0	2	0	130	130	80	80	0	1	Oui	0	contrôlée	0	1	0	0	1	0	1	1	1	0	0	0	L	Belsar	Lasix	Aldactone	Amlodipine		1	1	1
2		P11	2016-03-17	73	73	1	1	0	0	0	0	1	0	0	1	2	0	150	150	90	90	0	0	non	1	pas contrôlée	0	0	0	0	0	0	0	0	0	0	0	1	L	Losartan	Isoten				1	1	0
2		P3	2016-01-18	62	62	0	0	1	1	1	1	0	0	0	0	1	0	145	145	90	90	0	0	non	1	pas contrôlée	0	0	0	0	0	0	0	0	0	0	0	1	L	Bisoprolol	Tritace				1	1	0
2		P9	2016-03-15	76	76	0	0	1	1	0	0	1	0	0	0	1	0	120	120	80	80	0	1	Oui	0	contrôlée	0	1	0	0	1	1	0	1	1	0	0	0	L	Amlodipine	Lisinopril				1	1	0
2		P4	2016-01-11	55	55	1	1	0	0	1	1	0	0	0	0	1	0	180	180	90	90	0	0	non	1	pas contrôlée	0	0	0	0	0	0	0	0	0	0	0	1	F						0	0	0	Forzaten
2		P5	2016-02-25	76	76	0	0	1	1	0	0	0	0	0	0	0	1	130	130	80	80	0	1	Oui	0	contrôlée	1	0	1	1	0	0	0	1	1	0	0	0	L	Bisoprolol	Lisinopril 20	Amlodipine 5			1	1	1
2	1	P6	2016-03-07	88	88					0	0	1	0	0	0	1	0	150	150	85	85	1	0	non	1	pas contrôlée	0	0	0	0	0	1	0	0	0	0	0	1	L	Amlodipine 5					1	0	0
2	1	P12	2016-03-25							0	0	1	0	0	0	1	0	160	160	90	90	0	0	non	1	pas contrôlée	0	0	0	0	0	0	0	0	0	0	0	1	F						0	0	0	Zestoretic 20/12,5
2	1	P2	2016-01-18	75	75	0	0	1	1	0	0	1	0	0	0	1	0					0	0	non	1	pas contrôlée	0	0	0	0	0	0	0	0	0	0	0	1	L	Amlodipine 5	Lisinopril				1	1	0
2		P10	2016-03-17	83	83	1	1	0	0	1	1	1	1	1	0	3	0	130	130	70	70	0	1	Oui	0	contrôlée	0	1	0	0	1	0	1	1	1	0	0	0	L	Emconcor 40	Amlodipine 20	Lisinopril 20			1	1	1
2	1	P8	2016-03-15	84	84	0	0	1	1	0	0	1	0	0	0	1	0	140	140	85	85	1	0	non	1	pas contrôlée	0	0	0	0	0	1	0	0	0	0	0	1	L	Indapamide	Lisinopril				1	1	0
2		P5	2015-12-09	61	61	1	1	0	0	1	1	0	0	0	0	1	0	130	130	80	80	0	1	Oui	0	contrôlée	0	1	0	0	1	0	1	1	1	0	0	0	F						0	0	0	Forzaten HCT 40/5/12,5
2		P6	2015-12-11	60	60	0	0	1	1	0	0	1	0	0	0	1	0	140	140	70	70	1	1	Oui	0	contrôlée	0	1	0	0	0	1	0	0	0	1	0	0	LF	Nobiten 5					1	0	0	Coversyl Plus 5/1,25
2		P9	2015-12-16	55	55	1	1	0	0	0	0	0	0	0	0	0	1	160	160	85	85	1	0	non	1	pas contrôlée	0	0	0	1	0	0	0	0	0	0	0	1	F						0	0	0	Aldactazine	Coveram 10/5
2		P11	2015-12-29	71	71	0	0	1	1	0	0	0	0	0	1	1	0	155	155	85	85	1	0	non	1	pas contrôlée	0	0	0	0	0	1	0	0	0	0	0	1	F						0	0	0	Co-Lisinopril 20/12,5
2		P8	2015-12-16	34	34	0	0	1	1	0	0	0	0	0	0	0	1	145	145	100	100	0	0	non	1	pas contrôlée	0	0	0	0	0	0	0	0	0	0	0	1	F						0	0	0	Coversyl Plus 5/1,25
2	1	P7	2015-12-15	68	68	1	1	0	0	1	1	0	0	0	0	1	0	160	160	100	100	0	0	non	0	contrôlée	0	0	0	0	0	0	0	0	0	0	0	1	F						0	0	0	Nobiretic 10/25
2		P3	2015-12-07	64	64	0	0	1	1	0	0	0	0	0	0	0	1	170	170	100	100	0	0	non	1	pas contrôlée	0	0	0	0	0	0	0	0	0	0	0	1	L	Teveten 600	Perindopril 8				1	1	0
2		P12	2016-01-06	49	49	1	1	0	0	0	0	0	0	0	0	0	1	145	145	90	90	0	1	Oui	0	contrôlée	1	0	0	0	0	0	0	0	0	1	0	0	F						0	0	0	Coveram 5/5
2		P4	2015-12-08	48	48	1	1	0	0	0	0	0	0	0	0	0	1	140	140	85	85	1	0	non	1	pas contrôlée	0	0	0	1	0	0	0	0	0	0	0	1	F						0	0	0	Coversyl Plus 10/2,5
2		P10	2015-12-23	58	58	1	1	0	0	0	0	1	0	0	0	1	0	190	190	110	110	0	0	non	1	pas contrôlée	0	0	0	0	0	0	0	0	0	0	0	1	L	Coversyl 5	Furosemide 40				1	1	0
2		P1	2015-11-26	71	71	1	1	0	0	0	0	1	0	0	0	1	0	140	140	75	75	1	0	non	1	pas contrôlée	0	0	0	0	0	1	0	0	0	0	0	1	LF	Nobiten 5					1	0	0	Belsar Plus 20/25
2		P2	2015-12-04	51	51	1	1	0	0	1	1	0	0	0	0	1	0	155	155	95	95	0	0	non	1	pas contrôlée	0	0	0	0	0	0	0	0	0	0	0	1	F						0	0	0	Coversyl Plus 10/2,5
2		P7	2016-02-22	47	47	1	1	0	0	1	1	0	0	0	0	1	0	140	140	80	80	1	0	non	1	pas contrôlée	0	0	0	0	0	0	1	0	0	0	0	1	L	Aprovel 300	Lasix 40				1	1	0
2		P11	2016-03-22	72	72	0	0	1	1	0	0	0	0	0	1	1	0	140	140	100	100	0	0	non	1	pas contrôlée	0	0	0	0	0	0	0	0	0	0	0	1	L	Nebivolol 5	Lisinopril 10				1	1	0
2		P6	2016-02-22	73	73	1	1	0	0	0	0	0	1	1	0	1	0	120	120	85	85	0	1	Oui	0	contrôlée	0	1	0	0	1	1	0	1	1	0	0	0	L	Nobiten 5	Coversyl 5				1	1	0
2		P2	2016-02-01	61	61	1	1	0	0	1	1	0	0	0	0	1	0	150	150	90	90	0	0	non	1	pas contrôlée	0	0	0	0	0	0	0	0	0	0	0	1	L	Amlodipine 5	Lisinopril 10				1	1	0
2		P10	2016-03-16	76	76	1	1	0	0	1	1	1	0	0	0	2	0	150	150	70	70	1	0	non	1	pas contrôlée	0	0	0	0	0	0	1	0	0	0	0	1	L	Lisinopril 20	Amlodipine 10	Furosemide 40			1	1	1
2	1	P4	2016-02-17	62	62	0	0	1	1	0	0	0	0	0	0	0	1	120	120	70	70	0	1	Oui	0	contrôlée	1	0	1	1	0	0	0	1	1	0	0	0	F						0	0	0	Coveram 10/10
2		P9	2016-03-11	60	60	0	0	1	1	1	1	0	0	0	0	1	0	125	125	70	70	0	1	Oui	0	contrôlée	0	1	0	0	1	0	1	1	1	0	0	0	L	Amlodipine 5	Nebivolol 5				1	1	0
2	1	P1	2016-01-27	76	76	0	0	1	1	1	1	0	0	0	0	1	0	130	130	80	80	0	1	Oui	0	contrôlée	0	1	0	0	1	0	1	1	1	0	0	0	F						0	0	0	Coveram 5/5
2		P12	2016-03-23	53	53	0	0	1	1	1	1	0	0	0	0	1	0	140	140	90	90	0	0	non	1	pas contrôlée	0	0	0	0	0	0	0	0	0	0	0	1	L	Bisoprolol 2,5	Coversyl 5	Amlodipine 10			1	1	1
2		P8	2016-02-24	59	59	0	0	1	1	1	1	0	0	0	0	1	0	110	110	70	70	0	1	Oui	0	contrôlée	0	1	0	0	1	0	1	1	1	0	0	0	L	Lisinopril 20	Vasexten 10				1	1	0
2		P3	2016-02-04	58	58	1	1	0	0	0	0	0	0	0	0	0	1	170	170	100	100	0	0	non	1	pas contrôlée	0	0	0	0	0	0	0	0	0	0	0	1	L	Coversyl 5	Amlor 5				1	1	0
2	1	P5	2016-02-19	79	79	1	1	0	0	1	1	1	0	0	0	2	0	130	130	80	80	0	1	Oui	0	contrôlée	0	1	0	0	1	0	1	1	1	0	0	0	F						0	0	0	Triplixam 5/1,25/5
1		P7	2015-02-11	64	64	0	0	1	1	0	0	1	0	0	0	1	0	120	120	70	70	0	1	Oui	0	contrôlée	0	1	0	0	1	1	0	1	1	0	0	0	L	Atenolol 25	Zestril 20				1	1	0
1		P9	2015-02-13	85	85	0	0	1	1	0	0	0	1	1	0	1	0	140	140	85	85	1	0	non	1	pas contrôlée	0	0	0	0	0	1	0	0	0	0	0	1	F						0	0	0	Atacand Plus
1		P12	2015-02-17	69	69	1	1	0	0	1	1	0	0	0	0	1	0	125	125	70	70	0	1	Oui	0	contrôlée	0	1	0	0	1	0	1	1	1	0	0	0	LF	Moxonidine 0,4					1	0	0	Sevikar 40/10
1		P11	2015-02-17	85	85	1	1	0	0	1	1	0	0	0	0	1	0	120	120	70	70	0	1	Oui	0	contrôlée	0	1	0	0	1	0	1	1	1	0	0	0	F						0	0	0	Exforge 160/5
1		P6	2015-02-10	72	72	0	0	1	1	1	1	0	0	0	0	1	0	130	130	85	85	0	1	Oui	0	contrôlée	0	1	0	0	1	0	0	0	0	1	0	0	L	Teveten 300	Amlodipine 5				1	1	0
1		P4	2015-02-09	73	73	1	1	0	0	0	0	0	0	0	0	0	1	135	135	85	85	0	1	Oui	0	contrôlée	1	0	1	1	0	0	0	1	1	0	0	0	LF	Atenolol 100					1	0	0	Coveram 10/10
1		P1	2015-02-04	72	72	0	0	1	1	0	0	0	0	0	0	0	1	130	130	80	80	0	1	Oui	0	contrôlée	1	0	1	1	0	0	0	1	1	0	0	0	L	Atenolol 100	Spironolactone 50				1	1	0
1		P2	2015-02-05	74	74	1	1	0	0	1	1	0	0	0	0	1	0	125	125	70	70	0	1	Oui	0	contrôlée	0	1	0	0	1	0	1	1	1	0	0	0	L	Bisoprolol 5	Coversyl 10				1	1	0
1		P3	2015-02-06	82	82	0	0	1	1	0	0	0	0	0	0	0	1	120	120	70	70	0	1	Oui	0	contrôlée	1	0	1	1	0	0	0	1	1	0	0	0	L	Indapamide 2,5	Coversyl 10	Amlodipine 5			1	1	1
1		P8	2015-02-11	74	74	0	0	1	1	1	1	0	0	0	0	1	0	140	140	90	90	0	0	non	1	pas contrôlée	0	0	0	0	0	0	0	0	0	0	0	1	L	Amlodipine 5	Coversyl 10				1	1	0
1		P5	2015-02-09	64	64	1	1	0	0	0	0	0	0	0	0	0	1	135	135	80	80	0	1	Oui	0	contrôlée	1	0	1	1	0	0	0	1	1	0	0	0	L	Amlor 10					1	0	0
1		P10	2015-02-16	47	47	0	0	1	1	0	0	0	1	1	0	1	0	140	140	85	85	1	0	non	1	pas contrôlée	0	0	0	0	0	1	0	0	0	0	0	1	LF	Moxonidine 0,4	Lasix 40				1	1	0	Exforge 160/10
1		P10	2015-02-14	79	79	0	0	1	1	0	0	1	0	0	0	1	0	170	170	80	80	1	0	non	1	pas contrôlée	0	0	0	0	0	1	0	0	0	0	0	1	L	Fludex 2,5	Quinapril 20	Sotalol 80			1	1	1
1		P11	2015-02-15	75	75	0	0	1	1	0	0	0	1	1	0	1	0	140	140	85	85	1	1	Oui	0	contrôlée	0	1	0	0	0	1	0	0	0	1	0	0	LF	Coversyl 5					1	0	0	Aldactazine 25/15
1		P1	2015-01-27	85	85	0	0	1	1	0	0	0	0	0	0	0	1	120	120	70	70	0	1	Oui	0	contrôlée	1	0	1	1	0	0	0	1	1	0	0	0	F						0	0	0	Coversyl Plus 5/1,25
1		P6	2015-02-03	64	64	1	1	0	0	0	0	0	0	0	0	0	1	125	125	75	75	0	1	Oui	0	contrôlée	1	0	1	1	0	0	0	1	1	0	0	0	F						0	0	0	Co-Lisinopril 20/12,5
1		P9	2015-02-11	56	56	0	0	1	1	0	0	0	0	0	0	0	1	125	125	65	65	0	1	Oui	0	contrôlée	1	0	1	1	0	0	0	1	1	0	0	0	F						0	0	0	Preterax 5/1,25
1		P3	2015-01-29	84	84	0	0	1	1	1	1	0	0	0	0	1	0	125	125	75	75	0	1	Oui	0	contrôlée	0	1	0	0	1	0	1	1	1	0	0	0	F						0	0	0	Belsar Plus 40/12,5
1		P7	2015-02-04	45	45	0	0	1	1	0	0	0	0	0	0	0	1	140	140	85	85	1	1	Oui	0	contrôlée	1	0	0	1	0	0	0	0	0	1	0	0	L	Coversyl 5	Nobiten 5				1	1	0
1		P4	2015-01-30	76	76	0	0	1	1	0	0	0	0	0	0	0	1	130	130	70	70	0	1	Oui	0	contrôlée	1	0	1	1	0	0	0	1	1	0	0	0	F						0	0	0	Coveram 5/5
1		P5	2015-02-02	42	42	0	0	1	1	0	0	0	0	0	0	0	1	130	130	75	75	0	1	Oui	0	contrôlée	1	0	1	1	0	0	0	1	1	0	0	0	F						0	0	0	Emcoretic 5/12,5
1		P8	2015-02-10	62	62	1	1	0	0	0	0	0	0	0	0	0	1	135	135	85	85	0	1	Oui	0	contrôlée	1	0	1	1	0	0	0	1	1	0	0	0	F						0	0	0	Coversyl Plus 10/2,5
1		P2	2015-01-28	74	74	0	0	1	1	1	1	1	1	1	0	3	0	130	130	80	80	0	1	Oui	0	contrôlée	0	1	0	0	1	0	1	1	1	0	0	0	F						0	0	0	Emcoretic 10/25
1		P12	2015-03-03	76	76	1	1	0	0	1	1	0	0	0	0	1	0	150	150	70	70	1	0	non	1	pas contrôlée	0	0	0	0	0	0	1	0	0	0	0	1	F						0	0	0	Forzaten HCT 40/5/12,5
2	1	P8	2016-02-10	48	48	0	0	1	1	0	0	0	0	0	1	1	0					0	1	Oui	0	contrôlée	0	1	0	0	0	0	0	0	0	1	0	0	F						0	0	0	Triplixam 10/5/2,5
2		P2	2016-03-04	43	43	0	0	1	1	0	0	0	0	0	0	0	1	120	120	75	75	0	1	Oui	0	contrôlée	1	0	1	1	0	0	0	1	1	0	0	0	F						0	0	0	Triplixam
2	1	P7	2016-04-03	54	54	1	1	0	0	0	0	1	0	0	0	1	0					0	1	Oui	0	contrôlée	0	1	0	0	0	0	0	0	0	1	0	0	F						0	0	0	Triplixam 10/5/2,5
2		P1	2016-07-22	78	78	0	0	1	1	0	0	0	1	1	0	1	0	130	130	80	80	0	1	Oui	0	contrôlée	0	1	0	0	1	1	0	1	1	0	0	0	F						0	0	0	Triplixam 5/1,25/5
2		P5	2016-05-08	49	49	0	0	1	1	0	0	1	0	0	0	1	0	120	120	70	70	0	1	Oui	0	contrôlée	0	1	0	0	1	1	0	1	1	0	0	0	F						0	0	0	Triplixam 10/2,5/5
2	1	P6	2016-07-07	69	69	1	1	0	0	1	1	0	0	0	0	1	0					0	1	Oui	0	contrôlée	0	1	0	0	0	0	0	0	0	1	0	0	F						0	0	0	Triplixam 10/5/2,5
2		P4	2016-01-19	58	58	0	0	1	1	0	0	0	0	0	1	1	0	130	130	75	75	0	1	Oui	0	contrôlée	0	1	0	0	1	1	0	1	1	0	0	0	F						0	0	0	Triplixam
2		P3	2016-06-05	51	51	1	1	0	0	0	0	1	0	0	0	1	0	135	135	80	80	0	1	Oui	0	contrôlée	0	1	0	0	1	1	0	1	1	0	0	0	LF	Coversyl 10					1	0	0	Triplixam 10/2,5/5
2	1	P7		76	76	1	1	0	0	1	1	0	0	0	0	1	0					0	0	non	1	pas contrôlée	0	0	0	0	0	0	0	0	0	0	0	1	F						0	0	0	Zanicombo 10/20
2	1	P2	2016-01-10	64	64	0	0	1	1	1	1	0	0	0	0	1	0					0	0	non	1	pas contrôlée	0	0	0	0	0	0	0	0	0	0	0	1	F						0	0	0	Coveram 10/5
2		P6		49	49	1	1	0	0	0	0	0	0	0	1	1	0	180	180	90	90	0	0	non	1	pas contrôlée	0	0	0	0	0	0	0	0	0	0	0	1	F						0	0	0	Sevikar 40/10
2		P5		72	72	0	0	1	1	0	0	0	0	0	0	0	1	165	165	90	90	0	0	non	1	pas contrôlée	0	0	0	0	0	0	0	0	0	0	0	1	L	Micardis 80	Nobiten				1	1	0
2		P1	2015-12-10	47	47	0	0	1	1	1	1	0	0	0	0	1	0	165	165	100	100	0	0	non	1	pas contrôlée	0	0	0	0	0	0	0	0	0	0	0	1	F						0	0	0	Coveram 5/10
2	1	P3	2016-01-16	69	69	0	0	1	1	0	0	0	0	0	0	0	1					0	0	non	1	pas contrôlée	0	0	0	0	0	0	0	0	0	0	0	1	L	Tritace 10	Zanidip 20	Moxonidine 0,4			1	1	1
2		P4	2016-01-19	71	71	1	1	0	0	1	1	0	0	0	0	1	0	170	170	100	100	0	0	non	1	pas contrôlée	0	0	0	0	0	0	0	0	0	0	0	1	LF	Zestril 20	Motens 4				1	1	0	Tenoretic 100
2	1	P6	2015-11-16	70	70	0	0	1	1	0	0	1	0	0	0	1	0	125	125	80	80	0	1	Oui	0	contrôlée	0	1	0	0	1	1	0	1	1	0	0	0	F						0	0	0	Tenoretic
2	1	P4	2015-12-21	67	67	1	1	0	0	0	0	0	0	0	1	1	0	135	135	85	85	0	1	Oui	0	contrôlée	0	1	0	0	1	1	0	1	1	0	0	0	LF	Nobiten 5					1	0	0	Sevikar HCT 40/10/25
2	1	P7	2016-01-27	89	89	0	0	1	1	0	0	0	0	0	1	1	0	135	135	70	70	0	1	Oui	0	contrôlée	0	1	0	0	1	1	0	1	1	0	0	0	F						0	0	0	Coversyl Plus 10/2,5
2	1	P9	2015-12-29	70	70	1	1	0	0	0	0	0	1	1	0	1	0	130	130	75	75	0	1	Oui	0	contrôlée	0	1	0	0	1	1	0	1	1	0	0	0	F						0	0	0	Triplixam 10/2,5/5
2	1	P1	2015-11-29	68	68	1	1	0	0	0	0	0	0	0	0	0	1	140	140	70	70	1	1	Oui	0	contrôlée	1	0	0	1	0	0	0	0	0	1	0	0	F						0	0	0	Coveram 10/10
2	1	P2	2015-11-30	92	92	1	1	0	0	0	0	1	0	0	0	1	0	140	140	70	70	1	1	Oui	0	contrôlée	0	1	0	0	0	1	0	0	0	1	0	0	LF	Bisoprolol 5					1	0	0	Belsar Plus 40/25
2	1	P3	2015-11-29	69	69	1	1	0	0	0	0	0	0	0	0	0	1	150	150	80	80	1	0	non	0	contrôlée	0	0	0	1	0	0	0	0	0	0	0	1	L	Amlor 5	Bisoprolol 2,5				1	1	0
2	1	P5	2016-01-02	79	79	0	0	1	1	0	0	0	0	0	0	0	1	105	105	70	70	0	1	Oui	0	contrôlée	1	0	1	1	0	0	0	1	1	0	0	0	LF	Bisoprolol 5					1	0	0	Belsar Plus 20/12,5
2	1	P8	2016-01-25	72	72	1	1	0	0	1	1	0	0	0	0	1	0	140	140	90	90	0	1	Oui	0	contrôlée	0	1	0	0	0	0	0	0	0	1	0	0	F						0	0	0	Atacand Plus 16/12,5
2	1	P1	2015-12-14	67	67	0	0	1	1	0	0	0	0	0	0	0	1	120	120	75	75	0	1	Oui	0	contrôlée	1	0	1	1	0	0	0	1	1	0	0	0	F						0	0	0	Loortan Plus 50/12,5
2		P11	2016-01-27	63	63	1	1	0	0	0	0	0	1	1	0	1	0	140	140	90	90	0	1	Oui	0	contrôlée	0	1	0	0	0	0	0	0	0	1	0	0	L	Coversyl 5	Amlor 5				1	1	0
2		P5	2016-01-13	67	67	1	1	0	0	1	1	0	0	0	0	1	0	150	150	80	80	1	0	non	1	pas contrôlée	0	0	0	0	0	0	1	0	0	0	0	1	LF	Vasexten 20					1	0	0	Atacand Plus
2		P9	2016-01-25	72	72	0	0	1	1	1	1	0	0	0	0	1	0	150	150	80	80	1	0	non	1	pas contrôlée	0	0	0	0	0	0	1	0	0	0	0	1	L	Coversyl 5	Amlor 5				1	1	0
2	1	P4	2015-12-21	77	77	0	0	1	1	1	1	1	0	0	0	2	0	120	120	70	70	0	1	Oui	0	contrôlée	0	1	0	0	1	0	1	1	1	0	0	0	F						0	0	0	Atacand Plus 16/12,5
2	1	P7	2016-01-15	70	70	1	1	0	0	1	1	0	0	0	0	1	0	130	130	80	80	0	1	Oui	0	contrôlée	0	1	0	0	1	0	1	1	1	0	0	0	F						0	0	0	Coversyl Plus
2	1	P12	2016-01-28	69	69	1	1	0	0	0	0	1	0	0	0	1	0	120	120	80	80	0	1	Oui	0	contrôlée	0	1	0	0	1	1	0	1	1	0	0	0	F						0	0	0	Atacand Plus
2		P3	2015-12-16	72	72	1	1	0	0	1	1	1	0	0	0	2	0	120	120	80	80	0	1	Oui	0	contrôlée	0	1	0	0	1	0	1	1	1	0	0	0	L	Coversyl 10	Aldactone	Bisoprolol			1	1	1
2		P8	2016-01-15	69	69	1	1	0	0	0	0	0	0	0	0	0	1	150	150	90	90	0	0	non	1	pas contrôlée	0	0	0	0	0	0	0	0	0	0	0	1	F						0	0	0	Coversyl Plus
2		P6	2016-01-14	71	71	1	1	0	0	1	1	0	0	0	0	1	0	160	160	70	70	1	0	non	1	pas contrôlée	0	0	0	0	0	0	1	0	0	0	0	1	F						0	0	0	Atacand Plus
2	1	P10	2016-01-26	60	60	0	0	1	1	0	0	0	0	0	0	0	1	120	120	70	70	0	1	Oui	0	contrôlée	1	0	1	1	0	0	0	1	1	0	0	0	F						0	0	0	Coversyl Plus
2		P2	2015-12-14	70	70	1	1	0	0	0	0	0	0	0	0	0	1	140	140	80	80	1	1	Oui	0	contrôlée	1	0	0	1	0	0	0	0	0	1	0	0	L	Coversyl 5	Selectol 20	Moxon 0,2			1	1	1
1		P3	2015-03-05			1	1	0	0	1	1	0	0	0	0	1	0	150	150	90	90	0	0	non	1	pas contrôlée	0	0	0	0	0	0	0	0	0	0	0	1	L	Tritace 10					1	0	0
1		P2	2015-03-03	57	57	1	1	0	0	0	0	0	0	0	1	1	0	160	160	90	90	0	0	non	1	pas contrôlée	0	0	0	0	0	0	0	0	0	0	0	1	L	Coversyl 10					1	0	0
1		P8	2015-05-11	71	71	1	1	0	0	1	1	0	0	0	1	2	0					0	0	non	1	pas contrôlée	0	0	0	0	0	0	0	0	0	0	0	1	F						0	0	0	Coveram 10/10
1		P11	2015-07-09	51	51	1	1	0	0	1	1	0	0	0	0	1	0	150	150	80	80	1	0	non	1	pas contrôlée	0	0	0	0	0	0	1	0	0	0	0	1	LF	Vasexten 10					1	0	0	Preterax 10/2,5
1		P1	2015-02-16	51	51	1	1	0	0	0	0	0	0	0	0	0	1	150	150	100	100	0	0	non	1	pas contrôlée	0	0	0	0	0	0	0	0	0	0	0	1	L	Ramipril 10					1	0	0
1		P4	2015-03-12	78	78	1	1	0	0	0	0	0	0	0	0	0	1	200	200	100	100	0	0	non	1	pas contrôlée	0	0	0	0	0	0	0	0	0	0	0	1	F						0	0	0	Loortan Plus Forte
1		P10	2015-06-16							0	0	0	0	0	0	0	1	160	160	80	80	1	1	Oui	0	contrôlée	1	0	0	1	0	0	0	0	0	1	0	0	L	Belsar 10	Tenormin 100				1	1	0
1		P6	2015-03-30			0	0	1	1	0	0	0	0	0	1	1	0	130	130	80	80	0	1	Oui	0	contrôlée	0	1	0	0	1	1	0	1	1	0	0	0	L	Coversyl 5					1	0	0
1		P7	2015-04-09			0	0	1	1	0	0	0	0	0	1	1	0					0	1	Oui	0	contrôlée	0	1	0	0	0	0	0	0	0	1	0	0	L	Coversyl 5	Bisoprolol 10				1	1	0
1		P12	2015-07-11	61	61	0	0	1	1	0	0	0	0	0	1	1	0	162	162	88	88	1	0	non	1	pas contrôlée	0	0	0	0	0	1	0	0	0	0	0	1	L	Tritace 10	Vasexten 20				1	1	0
1		P5	2015-03-23	65	65	1	1	0	0	0	0	1	0	0	0	1	0	160	160	100	100	0	?		?		0	0	0	0	0	0	0	0	0	0	0	0	L	Tritace 10					1	0	0
1		P9	2015-05-22	58	58	1	1	0	0	0	0	0	0	0	1	1	0					0	0	non	1	pas contrôlée	0	0	0	0	0	0	0	0	0	0	0	1	L	Coversyl 10	Amlodipine 10				1	1	0
2		P6	2015-12-01	72	72	0	0	1	1	0	0	0	0	0	1	1	0	160	160	70	70	1	1	Oui	0	contrôlée	0	1	0	0	0	1	0	0	0	1	0	0	L	Micardis	Kredex				1	1	0
2	1	P11	2016-02-01	72	72					0	0	0	0	0	0	0	1	170	170	90	90	0	0	non	1	pas contrôlée	0	0	0	0	0	0	0	0	0	0	0	1	L	Amlor	Coversyl				1	1	0
2		P1	2015-10-20	67	67	0	0	1	1	1	1	0	0	0	1	2	0	120	120	80	80	0	1	Oui	0	contrôlée	0	1	0	0	1	0	1	1	1	0	0	0	L	Coversyl 10	Adalat oros	Selectol 200			1	1	1
2		P2	2015-10-19	86	86	1	1	0	0	0	0	1	0	0	0	1	0	130	130	85	85	0	1	Oui	0	contrôlée	0	1	0	0	1	1	0	1	1	0	0	0	LF	Amlor					1	0	0	Micardis Plus
2		P4	2015-10-19	78	78	1	1	0	0	1	1	0	0	0	1	2	0	150	150	80	80	1	1	Oui	0	contrôlée	0	1	0	0	0	0	1	0	0	1	0	0	L	Amlogal	Bisoprolol	Tritace			1	1	1
2	1	P12	2016-02-01	64	64					0	0	0	0	0	0	0	1	150	150	100	100	0	0	non	1	pas contrôlée	0	0	0	0	0	0	0	0	0	0	0	1	L	Nobiten	Amlodipine				1	1	0
2	1	P10	2015-12-30	70	70					0	0	1	1	1	1	3	0	170	170	100	100	0	0	non	1	pas contrôlée	0	0	0	0	0	0	0	0	0	0	0	1	L	Ramipril	Burinex	Bisoprolol			1	1	1
2		P7	2015-12-10	42	42	0	0	1	1	0	0	1	0	0	0	1	0	180	180	90	90	0	0	non	1	pas contrôlée	0	0	0	0	0	0	0	0	0	0	0	1	L	Nebivolol	Coversyl				1	1	0
2		P5	2015-11-10	69	69	1	1	0	0	0	0	0	0	0	0	0	1	160	160	100	100	0	0	non	1	pas contrôlée	0	0	0	0	0	0	0	0	0	0	0	1	F						0	0	0	Coversyl Plus
2		P9	2015-12-18	70	70	0	0	1	1	0	0	0	0	0	0	0	1	190	190	100	100	0	0	non	1	pas contrôlée	0	0	0	0	0	0	0	0	0	0	0	1	LF	Bisoprolol					1	0	0	Coveram 10/5
2		P8	2015-12-10	80	80	0	0	1	1	1	1	1	0	0	0	2	0	160	160	90	90	0	0	non	1	pas contrôlée	0	0	0	0	0	0	0	0	0	0	0	1	L	Ramipril	Emconcor				1	1	0
2		P3	2015-10-19	81	81	0	0	1	1	0	0	0	0	0	0	0	1	130	130	80	80	0	1	Oui	0	contrôlée	1	0	1	1	0	0	0	1	1	0	0	0	L	Micardis Plus	Selector 200				1	1	0
2		P1	2015-11-17	64	64	1	1	0	0	0	0	1	0	0	0	1	0	130	130	70	70	0	1	Oui	0	contrôlée	0	1	0	0	1	1	0	1	1	0	0	0	L	Emconcor 5	Amlor 5				1	1	0
2		P10	2016-01-04	52	52	0	0	1	1	1	1	0	0	0	0	1	0	135	135	90	90	0	0	non	1	pas contrôlée	0	0	0	0	1	0	0	0	0	0	0	1	L	Furosemide 40	Valsartan 120	Amlodipiine 5			1	1	1
2	1	P11	2016-01-11	59	59	1	1	0	0	0	0	0	0	0	0	0	1	120	120	85	85	0	1	Oui	0	contrôlée	1	0	1	1	0	0	0	1	1	0	0	0	F						0	0	0	Belsar Plus 20/25
2		P2	2015-12-08	51	51	1	1	0	0	1	1	1	0	0	0	2	0	125	125	95	95	0	0	non	1	pas contrôlée	0	0	0	0	1	0	0	0	0	0	0	1	L	Fludex 2,5	Zestril 20	Amlor 10			1	1	1
2		P6	2015-12-28	47	47	1	1	0	0	0	0	0	0	0	0	0	1	120	120	80	80	0	1	Oui	0	contrôlée	1	0	1	1	0	0	0	1	1	0	0	0	L	Losartan 50	Selozok 23,75				1	1	0
2		P9	2016-01-04	50	50	1	1	0	0	0	0	1	0	0	0	1	0	125	125	75	75	0	1	Oui	0	contrôlée	0	1	0	0	1	1	0	1	1	0	0	0	L	Selectol 200	Burinex 1				1	1	0
2	1	P4	2015-12-11	71	71	1	1	0	0	0	0	0	0	0	0	0	1	130	130	70	70	0	1	Oui	0	contrôlée	1	0	1	1	0	0	0	1	1	0	0	0	F						0	0	0	Coveram 5/5
2	1	P7	2015-12-28	36	36	1	1	0	0	0	0	0	0	0	0	0	1	140	140	85	85	1	0	non	1	pas contrôlée	0	0	0	1	0	0	0	0	0	0	0	1	F						0	0	0	Coversyl Plus 10/2,5
2	1	P3	2015-12-11	67	67	0	0	1	1	1	1	0	0	0	0	1	0	125	125	85	85	0	1	Oui	0	contrôlée	0	1	0	0	1	0	0	0	0	1	0	0	LF	Bisoprolol 5					1	0	0	Zestoretic
2		P8	2015-12-28	81	81	1	1	0	0	1	1	1	1	1	0	3	0	130	130	85	85	0	1	Oui	0	contrôlée	0	1	0	0	1	0	0	0	0	1	0	0	LF	Bisoprolol 2,5					1	0	0	Coveram 10/5
2		P12	2016-01-11	66	66	0	0	1	1	0	0	0	1	1	0	1	0	130	130	75	75	0	1	Oui	0	contrôlée	0	1	0	0	1	1	0	1	1	0	0	0	L	Atenolol 50	Progor 180	Quinapril 20			1	1	1
2		P5	2015-12-16	40	40	0	0	1	1	0	0	0	0	0	0	0	1	110	110	65	65	0	1	Oui	0	contrôlée	1	0	1	1	0	0	0	1	1	0	0	0	L	Kredex 12,5	Lasix 20				1	1	0
1		P7	2015-03-25	70	70	0	0	1	1	0	0	0	0	0	0	0	1	150	150	100	100	0	0	non	1	pas contrôlée	0	0	0	0	0	0	0	0	0	0	0	1	LF	Valsartan 160					1	0	0	Co-Bisoprolol 10/25
1		P4	2015-03-10	58	58	0	0	1	1	0	0	0	0	0	0	0	1	125	125	80	80	0	1	Oui	0	contrôlée	1	0	1	1	0	0	0	1	1	0	0	0	L	Bisoprolol 5	Tritace 10				1	1	0
1		P1	2015-03-05	83	83	0	0	1	1	0	0	0	0	0	1	1	0	155	155	75	75	1	0	non	1	pas contrôlée	0	0	0	0	0	1	0	0	0	0	0	1	F						0	0	0	Triplixam 10/2,5/5
1		P11	2015-04-13	36	36	0	0	1	1	0	0	0	0	0	0	0	1	170	170	135	135	0	0	non	1	pas contrôlée	0	0	0	0	0	0	0	0	0	0	0	1	F						0	0	0	Nobiretic 5/12,5
1		P9	2015-04-08	54	54	1	1	0	0	0	0	0	0	0	0	0	1	130	130	75	75	0	1	Oui	0	contrôlée	1	0	1	1	0	0	0	1	1	0	0	0	F						0	0	0	Coveram 10/10
1		P5	2015-03-11	78	78	1	1	0	0	1	1	0	0	0	0	1	0	185	185	85	85	1	0	non	1	pas contrôlée	0	0	0	0	0	0	0	0	0	0	0	1	LF	Vasexten 20					1	0	0	Co-Diovane 160/25
1		P8	2015-04-01	82	82	0	0	1	1	0	0	1	0	0	0	1	0	162	162	78	78	1	1	Oui	0	contrôlée	0	1	0	0	0	1	0	0	0	1	0	0	L	Tritace 5	Emconcor 2,5	Lasix 40			1	1	1
1		P6	2015-03-18	65	65	0	0	1	1	0	0	0	0	0	0	0	1	160	160	90	90	0	0	non	1	pas contrôlée	0	0	0	0	0	0	0	0	0	0	0	1	L	Fludex 2,5	Tritace 10				1	1	0
1		P10	2015-04-09	68	68	0	0	1	1	1	1	0	0	0	0	1	0	140	140	80	80	1	1	Oui	0	contrôlée	0	1	0	0	0	0	1	0	0	1	0	0	F						0	0	0	Exforge HCT 10/160/12,5
1		P12	2015-04-15	76	76	1	1	0	0	0	0	1	0	0	0	1	0	110	110	75	75	0	1	Oui	0	contrôlée	0	1	0	0	1	1	0	1	1	0	0	0	LF	Coversyl 5					1	0	0	Aldactazine 25/15
1		P2	2015-03-11	60	60	1	1	0	0	1	1	0	0	0	0	1	0	125	125	85	85	0	1	Oui	0	contrôlée	0	1	0	0	1	0	0	0	0	1	0	0	LF	Zestril 20					1	0	0	Co-Bisoprolol 10/25
1		P3	2015-03-09	76	76	1	1	0	0	0	0	1	0	0	0	1	0	125	125	80	80	0	1	Oui	0	contrôlée	0	1	0	0	1	1	0	1	1	0	0	0	L	Kredex 12,5	Ramipril 5				1	1	0
2		P1	2015-12-17	52	52	0	0	1	1	0	0	0	0	0	1	1	0	150	150	95	95	0	0	non	1	pas contrôlée	0	0	0	0	0	0	0	0	0	0	0	1	L	Amlor 5	Diovane 160				1	1	0
2		P3	2015-12-24	54	54	1	1	0	0	0	0	1	0	0	0	1	0	140	140	80	80	1	1	Oui	0	contrôlée	0	1	0	0	0	1	0	0	0	1	0	0	L	Amlor	Moxonidine 0,4				1	1	0
2		P10	2016-02-01	55	55	0	0	1	1	1	1	0	0	0	0	1	0	140	140	90	90	0	0	non	1	pas contrôlée	0	0	0	0	0	0	0	0	0	0	0	1	L	Enalapril 20	Emconcor 5				1	1	0
2		P12	2016-02-08	86	86	0	0	1	1	1	1	0	0	0	0	1	0	140	140	90	90	0	0	non	1	pas contrôlée	0	0	0	0	0	0	0	0	0	0	0	1	L	Lisinopril 20	Amlor 5				1	1	0
2		P7	2016-01-22	74	74	0	0	1	1	0	0	1	0	0	0	1	0	150	150	80	80	1	0	non	1	pas contrôlée	0	0	0	0	0	1	0	0	0	0	0	1	L	Loortan 50	Amlor 5				1	1	0
2		P5	2015-12-29	74	74	0	0	1	1	0	0	0	0	0	1	1	0	160	160	90	90	0	0	non	1	pas contrôlée	0	0	0	0	0	0	0	0	0	0	0	1	L	Loortan 100	Amlor 5				1	1	0
2		P4	2015-12-17	56	56	1	1	0	0	0	0	1	0	0	0	1	0	150	150	90	90	0	0	non	1	pas contrôlée	0	0	0	0	0	0	0	0	0	0	0	1	L	Nebivolol	Amlor 5				1	1	0
2		P9	2016-01-27	63	63	0	0	1	1	0	0	1	0	0	0	1	0	150	150	100	100	0	0	non	1	pas contrôlée	0	0	0	0	0	0	0	0	0	0	0	1	L	Moxonidine 0,4	Amlor 5				1	1	0
2		P6	2016-01-16	66	66	1	1	0	0	0	0	0	0	0	0	0	1	150	150	90	90	0	0	non	1	pas contrôlée	0	0	0	0	0	0	0	0	0	0	0	1	F						0	0	0	Sevikar 20/10
2		P2	2015-12-21	64	64	1	1	0	0	1	1	0	0	0	0	1	0	160	160	100	100	0	0	non	1	pas contrôlée	0	0	0	0	0	0	0	0	0	0	0	1	F						0	0	0	Coveram 5/5
2		P8	2016-01-23	83	83	1	1	0	0	1	1	1	1	1	0	3	0	140	140	80	80	1	1	Oui	0	contrôlée	0	1	0	0	0	0	1	0	0	1	0	0	L	Coversyl 10	Amlor 10				1	1	0
2		P11	2016-02-05	62	62	0	0	1	1	0	0	1	0	0	0	1	0	150	150	90	90	0	0	non	1	pas contrôlée	0	0	0	0	0	0	0	0	0	0	0	1	L	Isoten 5	Amlor 5				1	1	0
2		P10	2015-11-15	54	54	0	0	1	1	0	0	0	0	0	0	0	1	130	130	70	70	0	1	Oui	0	contrôlée	1	0	1	1	0	0	0	1	1	0	0	0	L	Trandate 200					1	0	0
2		P1	2015-11-05	54	54	0	0	1	1	0	0	0	0	0	0	0	1	120	120	70	70	0	1	Oui	0	contrôlée	1	0	1	1	0	0	0	1	1	0	0	0	F						0	0	0	Coveram 10/10
1		P5	2015-03-04	43	43	1	1	0	0	1	1	1	0	0	0	2	0	130	130	90	90	0	1	Oui	0	contrôlée	0	1	0	0	1	0	0	0	0	1	0	0	F						0	0	0	Coveram 10/5
1		P3	2015-03-02	75	75	1	1	0	0	0	0	0	1	1	0	1	0					0	1	Oui	0	contrôlée	0	1	0	0	0	0	0	0	0	1	0	0	F						0	0	0	Sevikar
1		P6	2015-03-04	37	37	1	1	0	0	0	0	0	0	0	0	0	1	170	170	110	110	0	0	non	1	pas contrôlée	0	0	0	0	0	0	0	0	0	0	0	1	L	Tenormin 50	Vasexten 10				1	1	0
2		P6	2015-11-11	67	67	1	1	0	0	0	0	0	0	0	0	0	1	110	110	70	70	0	1	Oui	0	contrôlée	1	0	1	1	0	0	0	1	1	0	0	0	L	Belsar 40					1	0	0
2		P3	2015-11-08	62	62	1	1	0	0	1	1	0	0	0	0	1	0	170	170	100	100	0	0	non	1	pas contrôlée	0	0	0	0	0	0	0	0	0	0	0	1	L	Amlor 5					1	0	0
1		P11	2015-03-09	78	78	1	1	0	0	1	1	1	1	1	0	3	0	120	120	70	70	0	1	Oui	0	contrôlée	0	1	0	0	1	0	1	1	1	0	0	0	L	Coversyl 10	Amlor 10				1	1	0
1		P10	2015-03-10	82	82	0	0	1	1	1	1	1	1	1	0	3	0	145	145	70	70	1	0	non	1	pas contrôlée	0	0	0	0	0	0	1	0	0	0	0	1	L	Amlor 10	Spironolactone 25	Tildiem 300			1	1	1
1		P1	2015-03-02	50	50	1	1	0	0	1	1	0	0	0	0	1	0	135	135	80	80	0	1	Oui	0	contrôlée	0	1	0	0	1	0	1	1	1	0	0	0	LF	Amlodipine 10					1	0	0	Preterax 5/1,25
1		P12	1900-04-02	60	60	?		?		0	0	0	0	0	0	0	1	150	150	100	100	0	0	non	1	pas contrôlée	0	0	0	0	0	0	0	0	0	0	0	1	F						0	0	0	Coveram 10/10
2		P11	2015-11-15	48	48	1	1	0	0	0	0	0	0	0	1	1	0	120	120	80	80	0	1	Oui	0	contrôlée	0	1	0	0	1	1	0	1	1	0	0	0	F						0	0	0	Triplixam 5/1,25/10
2		P5	2015-11-11	38	38	0	0	1	1	0	0	0	0	0	0	0	1	160	160	100	100	0	0	non	1	pas contrôlée	0	0	0	0	0	0	0	0	0	0	0	1	LF	Bisoprolol 5					1	0	0	Coveram 5/5
1		P9	2015-03-09	40	40	1	1	0	0	0	0	0	0	0	1	1	0	125	125	70	70	0	0	non	1	pas contrôlée	0	0	0	0	1	1	0	1	0	0	1	0	F						0	0	0	Coveram 5/5
2		P4	2015-11-08	45	45	1	1	0	0	1	1	0	0	0	0	1	0	125	125	80	80	0	1	Oui	0	contrôlée	0	1	0	0	1	0	1	1	1	0	0	0	F						0	0	0	Co-Diovane
1		P2	2015-03-02	63	63	1	1	0	0	0	0	1	0	0	0	1	0	130	130	70	70	0	1	Oui	0	contrôlée	0	1	0	0	1	1	0	1	1	0	0	0	F						0	0	0	Exforge 10/160
2		P9	2015-11-13	69	69	1	1	0	0	1	1	1	0	0	0	2	0	180	180	110	110	0	0	non	1	pas contrôlée	0	0	0	0	0	0	0	0	0	0	0	1	F						0	0	0	Coveram 5/10
2		P2	2015-11-05	78	78	1	1	0	0	0	0	1	1	1	0	2	0	160	160	90	90	0	0	non	1	pas contrôlée	0	0	0	0	0	0	0	0	0	0	0	1	F						0	0	0	Co-Bisoprolol 5/12,5
2		P12	2016-02-18	65	65	1	1	0	0	1	1	0	0	0	0	1	0	110	110	70	70	0	1	Oui	0	contrôlée	0	1	0	0	1	0	1	1	1	0	0	0	L	Coversyl 5	Bisoprolol 5				1	1	0
1		P7	2015-03-04	76	76	0	0	1	1	0	0	0	0	0	0	0	1	120	120	80	80	0	1	Oui	0	contrôlée	1	0	1	1	0	0	0	1	1	0	0	0	F						0	0	0	Coversyl Plus
1		P4	2015-03-03	72	72	0	0	1	1	1	1	0	0	0	0	1	0	150	150	80	80	1	0	non	1	pas contrôlée	0	0	0	0	0	0	1	0	0	0	0	1	F						0	0	0	Olmetec 20/5/12,5
1		P8	2015-03-09	89	89	1	1	0	0	0	0	1	0	0	0	1	0	110	110	70	70	0	1	Oui	0	contrôlée	0	1	0	0	1	1	0	1	1	0	0	0	L	Vasexten 10	Bisoprolol 5				1	1	0
2		P7	2015-11-11	58	58	1	1	0	0	0	0	1	0	0	0	1	0	150	150	90	90	0	0	non	1	pas contrôlée	0	0	0	0	0	0	0	0	0	0	0	1	L	Coversyl 10					1	0	0
2		P8	2015-11-19	52	52	1	1	0	0	0	0	1	0	0	0	1	0	130	130	70	70	0	1	Oui	0	contrôlée	0	1	0	0	1	1	0	1	1	0	0	0	F						0	0	0	Forzaten 20/5
2		P11	2015-10-09	47	47	0	0	1	1	0	0	0	0	0	0	0	1	120	120	80	80	0	1	Oui	0	contrôlée	1	0	1	1	0	0	0	1	1	0	0	0	LF	Coveram	Fludex				1	1	0	Triplixam
2	1	P2	2015-12-02	63	63	1	1	0	0	1	1	0	0	0	0	1	0	140	140	90	90	0	0	non	0	contrôlée	0	0	0	0	0	0	0	0	0	0	0	1	LF	Bisoprolol 5	Micardis 80	Amlodipine 10			1	1	1	Exforge HCT
2	1	P7	2015-12-15	58	58	0	0	1	1	0	0	0	0	0	0	0	1	170	170	80	80	1	0	non	0	contrôlée	0	0	0	1	0	0	0	0	0	0	0	1	LF	Emconcor					1	0	0	Forzaten HCT
2	1	P4	2015-12-05	82	82	0	0	1	1	0	0	0	0	0	0	0	1	145	145	80	80	1	0	non	0	contrôlée	0	0	0	1	0	0	0	0	0	0	0	1	LF	Coversyl 5					1	0	0	Emcoretic 5/12,5
2	1	P1	2015-11-09	54	54	1	1	0	0	0	0	0	0	0	0	0	1	130	130	80	80	0	1	Oui	0	contrôlée	1	0	1	1	0	0	0	1	1	0	0	0	LF	Amlodipine 5	Nobiten 5				1	1	0	Co-Aprovel 300/25
2		P3	2015-12-03	47	47	0	0	1	1	0	0	0	0	0	0	0	1	160	160	90	90	0	0	non	1	pas contrôlée	0	0	0	0	0	0	0	0	0	0	0	1	LF	Coversyl	Indapamide				1	1	0	Triplixam
2		P10	2015-11-09	50	50	0	0	1	1	0	0	0	0	0	1	1	0	140	140	80	80	1	1	Oui	0	contrôlée	0	1	0	0	0	1	0	0	0	1	0	0	LF	Nobiten					1	0	0	Forzaten HCT 20/5/12,5	Zanicombo
2	1	P12								0	0	0	0	0	0	0	1					0	0	non	0	contrôlée	0	0	0	0	0	0	0	0	0	0	0	1	F						0	0	0	Triplixam 5/1,25/10	Forzaten
2		P5	2016-01-25	65	65	0	0	1	1	1	1	0	0	0	0	1	0	130	130	80	80	0	1	Oui	0	contrôlée	0	1	0	0	1	0	1	1	1	0	0	0	LF	Belsar	Nobiten				1	1	0	Triplixam
2		P6	2016-02-24	41	41	1	1	0	0	0	0	0	0	0	0	0	1	160	160	80	80	1	0	non	1	pas contrôlée	0	0	0	1	0	0	0	0	0	0	0	1	F						0	0	0	Triplixam
2		P9	2015-12-08	79	79	0	0	1	1	1	1	0	0	0	0	1	0	150	150	90	90	0	0	non	1	pas contrôlée	0	0	0	0	0	0	0	0	0	0	0	1	LF	Amlodipine					1	0	0	Triplixam 5/1,25/10	Tenoretic
2		P8	2015-11-04	50	50	0	0	1	1	1	1	0	0	0	0	1	0	140	140	80	80	1	0	non	1	pas contrôlée	0	0	0	0	0	0	1	0	0	0	0	1	LF	Aprovel	Aldactone				1	1	0	Exforge HCT 10/160/25
1		P8	2015-05-04	79	79	0	0	1	1	0	0	1	0	0	0	1	0	160	160	90	90	0	0	non	1	pas contrôlée	0	0	0	0	0	0	0	0	0	0	0	1	LF	Bisoprolol 2,5					1	0	0	Co-Valsartan 80/12,5
1		P4	2015-04-17	51	51	1	1	0	0	1	1	0	0	0	0	1	0	125	125	80	80	0	1	Oui	0	contrôlée	0	1	0	0	1	0	1	1	1	0	0	0	L	Loortan 50	Bisoprolol 5				1	1	0
1		P10	2015-05-08	81	81	1	1	0	0	0	0	1	0	0	0	1	0	130	130	85	85	0	1	Oui	0	contrôlée	0	1	0	0	1	1	0	1	1	0	0	0	LF	Bisoprolol 2,5					1	0	0	Aldactazine 15/25
1		P11	2015-05-12	88	88	1	1	0	0	0	0	1	1	1	0	2	0	125	125	75	75	0	1	Oui	0	contrôlée	0	1	0	0	1	1	0	1	1	0	0	0	L	Aldactone 25	Emconcor 2,5				1	1	0
1		P3	2015-04-16	64	64	1	1	0	0	0	0	1	0	0	0	1	0	160	160	85	85	1	0	non	1	pas contrôlée	0	0	0	0	0	1	0	0	0	0	0	1	L	Bisoprolol 5	Amlor 5				1	1	0
1		P9	2015-05-05	68	68	1	1	0	0	0	0	1	0	0	0	1	0	120	120	70	70	0	1	Oui	0	contrôlée	0	1	0	0	1	1	0	1	1	0	0	0	L	Tildiem 300	Emconcor 5				1	1	0
1		P12	2015-05-13	66	66	1	1	0	0	0	0	1	0	0	0	1	0	120	120	50	50	0	1	Oui	0	contrôlée	0	1	0	0	1	1	0	1	1	0	0	0	L	Coversyl 5	Bisoprolol 2,5				1	1	0
1		P6	2015-04-22	43	43	0	0	1	1	1	1	0	0	0	0	1	0	130	130	85	85	0	1	Oui	0	contrôlée	0	1	0	0	1	0	0	0	0	1	0	0	LF	Amlor 5					1	0	0	Loortan Plus 50/12,5
1		P5	2015-04-02	71	71	1	1	0	0	0	0	1	0	0	0	1	0	130	130	80	80	0	1	Oui	0	contrôlée	0	1	0	0	1	1	0	1	1	0	0	0	L	Aldactone 50	Emconcor 2,5				1	1	0
1		P2	2015-04-16	42	42	1	1	0	0	0	0	1	0	0	0	1	0	125	125	85	85	0	1	Oui	0	contrôlée	0	1	0	0	1	1	0	1	1	0	0	0	L	Emconcor 5	Coversyl 5				1	1	0
1		P1	2015-04-14	79	79	0	0	1	1	0	0	1	0	0	0	1	0	140	140	85	85	1	0	non	1	pas contrôlée	0	0	0	0	0	1	0	0	0	0	0	1	LF	Emconcor 2,5					1	0	0	Co-Diovane 160/12,5
1		P7	2015-04-28	81	81	0	0	1	1	0	0	1	0	0	0	1	0	125	125	75	75	0	1	Oui	0	contrôlée	0	1	0	0	1	1	0	1	1	0	0	0	LF	Inderal 40					1	0	0	Aldactazine 25/15
2	1	P4	2016-06-16			1	1	0	0	0	0	0	0	0	0	0	1	130	130	80	80	0	1	Oui	0	contrôlée	1	0	1	1	0	0	0	1	1	0	0	0	F						0	0	0	Coversyl Plus 5/1,25
2	1	P8	2016-07-22	76	76					1	1	1	1	1	0	3	0	130	130	80	80	0	1	Oui	0	contrôlée	0	1	0	0	1	0	1	1	1	0	0	0	LF	Nebivolol 5					1	0	0	Co-Enalapril 20/12,5
2		P1	2016-02-05	78	78	0	0	1	1	1	1	0	0	0	0	1	0	140	140	80	80	1	1	Oui	0	contrôlée	0	1	0	0	0	0	1	0	0	1	0	0	L	Zestril 20	Amlodipine 5				1	1	0
2		P9	2016-07-25	71	71	0	0	1	1	0	0	0	0	0	0	0	1	140	140	80	80	1	1	Oui	0	contrôlée	1	0	0	1	0	0	0	0	0	1	0	0	L	Bisoprolol 10	Vasexten 10	Belsar 40			1	1	1
2		P2	2016-02-10	80	80	0	0	1	1	0	0	0	0	0	0	0	1	140	140	80	80	1	1	Oui	0	contrôlée	1	0	0	1	0	0	0	0	0	1	0	0	L	Coversyl 10	Fludex				1	1	0
2	1	P11	2016-07-26	91	91	0	0	1	1	0	0	1	1	1	0	2	0	130	130	70	70	0	1	Oui	0	contrôlée	0	1	0	0	1	1	0	1	1	0	0	0	LF	Lasix 40					1	0	0	Sectrazide 40/25
2		P12	2016-07-26	82	82	0	0	1	1	1	1	1	0	0	0	2	0	145	145	85	85	1	0	non	1	pas contrôlée	0	0	0	0	0	0	0	0	0	0	0	1	L	Micardis 80	Amlodipine 5				1	1	0
2	1	P10	2016-07-25	55	55	1	1	0	0	0	0	1	0	0	0	1	0	130	130	80	80	0	1	Oui	0	contrôlée	0	1	0	0	1	1	0	1	1	0	0	0	LF	Bisoprolol 10					1	0	0	Preterax 2,5
2		P5	2016-07-01	64	64	0	0	1	1	0	0	0	0	0	0	0	1	160	160	90	90	0	0	non	1	pas contrôlée	0	0	0	0	0	0	0	0	0	0	0	1	L	Bisoprolol 10	Coversyl 5				1	1	0
2		P3	2016-02-25	68	68	0	0	1	1	0	0	0	1	1	0	1	0	150	150	80	80	1	0	non	1	pas contrôlée	0	0	0	0	0	1	0	0	0	0	0	1	F						0	0	0	Coversyl Plus 5/1,25
2	1	P7	2016-07-22	64	64					0	0	0	0	0	0	0	1					0	1	Oui	0	contrôlée	1	0	0	0	0	0	0	0	0	1	0	0	LF	Nobiten 5					1	0	0	Coversyl Plus 5/1,25
2	1	P6	2016-07-18	64	64					1	1	0	0	0	0	1	0	130	130	70	70	0	1	Oui	0	contrôlée	0	1	0	0	1	0	1	1	1	0	0	0	L	Coversyl 5	Fludex 2,5				1	1	0
2	1	P9	2016-07-06	64	64	1	1	0	0	1	1	1	1	1	1	4	0	160	160	70	70	1	0	non	1	pas contrôlée	0	0	0	0	0	0	1	0	0	0	0	1	LF	Aldactone 50	Burinex 1				1	1	0	Sevikar HCT 40/5/25
2		P12	2016-07-14	81	81	0	0	1	1	1	1	1	0	0	0	2	0	125	125	70	70	0	1	Oui	0	contrôlée	0	1	0	0	1	0	1	1	1	0	0	0	L	Aprovel 300	Bisoprolol 10	Vasexten 10			1	1	1
2		P8	2016-07-06	31	31	1	1	0	0	0	0	0	0	0	0	0	1	110	110	80	80	0	1	Oui	0	contrôlée	1	0	1	1	0	0	0	1	1	0	0	0	LF	Valsartan 160					1	0	0	Nobiretic 5/12,5
2		P7	2016-07-06	81	81	1	1	0	0	0	0	0	0	0	1	1	0	160	160	90	90	0	0	non	1	pas contrôlée	0	0	0	0	0	0	0	0	0	0	0	1	L	Loortan 100					1	0	0
2	1	P10	2016-07-06	56	56	1	1	0	0	0	0	0	0	0	1	1	0	125	125	80	80	0	1	Oui	0	contrôlée	0	1	0	0	1	1	0	1	1	0	0	0	F						0	0	0	Exforge HCT 5/160/25	Aldactazine
2		P3	2016-07-08	85	85	0	0	1	1	0	0	1	0	0	1	2	0	180	180	100	100	0	0	non	1	pas contrôlée	0	0	0	0	0	0	0	0	0	0	0	1	LF	Propranolol 40					1	0	0	Teveten Plus 600/12,5
2		P4	2016-07-08	92	92	0	0	1	1	0	0	0	0	0	1	1	0	120	120	70	70	0	1	Oui	0	contrôlée	0	1	0	0	1	1	0	1	1	0	0	0	L	Amlor 5	Coversyl 5				1	1	0
2		P2	2016-07-12	78	78	0	0	1	1	1	1	0	0	0	0	1	0	170	170	70	70	1	0	non	1	pas contrôlée	0	0	0	0	0	0	1	0	0	0	0	1	L	Bisoprolol 10					1	0	0
2		P6	2016-07-06	78	78	0	0	1	1	1	1	0	0	0	0	1	0	130	130	70	70	0	1	Oui	0	contrôlée	0	1	0	0	1	0	1	1	1	0	0	0	L	Diltiazem 300	Coversyl 10				1	1	0
2		P11	2016-07-14	83	83	0	0	1	1	0	0	1	0	0	1	2	0	130	130	55	55	0	1	Oui	0	contrôlée	0	1	0	0	1	1	0	1	1	0	0	0	LF	Terazosabb 10					1	0	0	Forzaten 40/5
2	1	P5	2016-07-06	72	72	0	0	1	1	0	0	1	0	0	0	1	0	135	135	70	70	0	1	Oui	0	contrôlée	0	1	0	0	1	1	0	1	1	0	0	0	F						0	0	0	Forzaten HCT 20/5/12,5
2		P1	2016-07-12	61	61	1	1	0	0	0	0	1	0	0	0	1	0	130	130	75	75	0	1	Oui	0	contrôlée	0	1	0	0	1	1	0	1	1	0	0	0	LF	Vasexten 20	Bisoprolol 10				1	1	0	Co-Lisinopril 20/12,5
2		P4	2016-01-18	69	69	1	1	0	0	1	1	1	0	0	0	2	0	130	130	75	75	0	1	Oui	0	contrôlée	0	1	0	0	1	0	1	1	1	0	0	0	L	Coversyl 5	Progor 300				1	1	0
2		P3	2015-12-09	61	61	0	0	1	1	1	1	1	0	0	0	2	0	140	140	80	80	1	0	non	1	pas contrôlée	0	0	0	0	0	0	1	0	0	0	0	1	L	Coversyl 10	Progor 300	Burinex 1	Rasilez 150		1	1	1
2		P5	2015-12-28	66	66	1	1	0	0	0	0	0	0	0	0	0	1	130	130	80	80	0	1	Oui	0	contrôlée	1	0	1	1	0	0	0	1	1	0	0	0	L	Zanidip 20	Nobiten 5	Fludex 2,5	Belsar 40		1	1	1
2		P8	2015-02-09	65	65	1	1	0	0	0	0	0	0	0	0	0	1	130	130	70	70	0	1	Oui	0	contrôlée	1	0	1	1	0	0	0	1	1	0	0	0	LF	Tritace 10					1	0	0	Tenoretic mitis
2		P7	2016-01-18	72	72	0	0	1	1	0	0	1	0	0	0	1	0	150	150	90	90	0	0	non	1	pas contrôlée	0	0	0	0	0	0	0	0	0	0	0	1	LF	Ramipril 10	Nobiten 5				1	1	0	Aldactazine
2		P6	2016-01-12	77	77	1	1	0	0	1	1	1	0	0	0	2	0	130	130	70	70	0	1	Oui	0	contrôlée	0	1	0	0	1	0	1	1	1	0	0	0	LF	Moxonidine 0,4	Nobiten 5				1	1	0	Atacand Plus 16/12,5
2		P2	2015-12-15	87	87	0	0	1	1	0	0	0	0	0	0	0	1	140	140	80	80	1	0	non	1	pas contrôlée	0	0	0	1	0	0	0	0	0	0	0	1	L	Rasilez 300	Indapamide 2,5	Moxonidine	Emconcor 2,5		1	1	1
2		P10	2015-12-15	64	64	0	0	1	1	1	1	0	0	0	0	1	0	140	140	80	80	1	1	Oui	0	contrôlée	0	1	0	0	0	0	1	0	0	1	0	0	LF	Loortan 50					1	0	0	Aldactazine 25
2		P11	2016-01-12	73	73	0	0	1	1	1	1	1	0	0	0	2	0	130	130	70	70	0	1	Oui	0	contrôlée	0	1	0	0	1	0	1	1	1	0	0	0	L	Zanidip 20	Fludex	Bisoprolol 5			1	1	1
2		P9	2015-12-07	58	58	1	1	0	0	0	0	0	0	0	0	0	1	135	135	80	80	0	1	Oui	0	contrôlée	1	0	1	1	0	0	0	1	1	0	0	0	LF	Bisoprolol 5					1	0	0	Atacand Plus 16/12,5
2		P12	2016-01-19	69	69	0	0	1	1	1	1	0	0	0	0	1	0	135	135	85	85	0	1	Oui	0	contrôlée	0	1	0	0	1	0	0	0	0	1	0	0	L	Bisoprolol 5	Valsartan 160				1	1	0
2	1	P1	2016-01-18	52	52	1	1	0	0	0	0	0	0	0	0	0	1	160	160	100	100	0	1	Oui	0	contrôlée	1	0	0	0	0	0	0	0	0	1	0	0	F						0	0	0	Forzaten 40/10
2		P8	2016-02-10	68	68	0	0	1	1	0	0	1	0	0	0	1	0	130	130	80	80	0	1	Oui	0	contrôlée	0	1	0	0	1	1	0	1	1	0	0	0	L	Nobiten 5	Zanidip 10	Coversyl 5			1	1	1
2		P6	2016-02-09	74	74	0	0	1	1	1	1	0	0	0	0	1	0	145	145	85	85	1	0	non	1	pas contrôlée	0	0	0	0	0	0	0	0	0	0	0	1	L	Zanidip 10	Accupril 10				1	1	0
2	1	P10	2016-02-24	81	81	0	0	1	1	1	1	0	0	0	0	1	0	125	125	85	85	0	1	Oui	0	contrôlée	0	1	0	0	1	0	0	0	0	1	0	0	F						0	0	0	Triplixam 5/1,25/5
2	1	P2	2016-02-02	71	71	1	1	0	0	0	0	0	0	0	0	0	1	140	140	90	90	0	1	Oui	0	contrôlée	1	0	0	0	0	0	0	0	0	1	0	0	F						0	0	0	Atacand Plus 16/12,5
2		P11	2016-03-02	71	71	1	1	0	0	0	0	1	0	0	0	1	0	150	150	90	90	0	0	non	1	pas contrôlée	0	0	0	0	0	0	0	0	0	0	0	1	LF	Selectol 200					1	0	0	Atacand Plus 16/12,5
2	1	P4	2016-02-02	67	67	0	0	1	1	0	0	0	0	0	0	0	1	140	140	90	90	0	1	Oui	0	contrôlée	1	0	0	0	0	0	0	0	0	1	0	0	F						0	0	0	Olmetec Plus 40/12,5
2	1	P1	2016-02-02	67	67	1	1	0	0	1	1	0	0	0	0	1	0	135	135	85	85	0	1	Oui	0	contrôlée	0	1	0	0	1	0	0	0	0	1	0	0	F						0	0	0	Coveram 10/10
2		P7	2016-02-10	57	57	0	0	1	1	0	0	0	0	0	0	0	1	150	150	90	90	0	0	non	1	pas contrôlée	0	0	0	0	0	0	0	0	0	0	0	1	F						0	0	0	Co-Lisinorpil 20/12,5
2	1	P9	2016-02-17	72	72	1	1	0	0	0	0	1	1	1	0	2	0	135	135	85	85	0	1	Oui	0	contrôlée	0	1	0	0	1	1	0	1	1	0	0	0	LF	Moxonidine 0,4	Bisoprolol 2,5				1	1	0	Sevikar HCT 40/10/25
2		P12	2016-03-02	83	83	0	0	1	1	0	0	1	0	0	0	1	0	120	120	80	80	0	1	Oui	0	contrôlée	0	1	0	0	1	1	0	1	1	0	0	0	L	Enalapril 5	Zanidip 20				1	1	0
2	1	P3	2016-02-02	64	64	1	1	0	0	0	0	0	0	0	0	0	1	130	130	80	80	0	1	Oui	0	contrôlée	1	0	1	1	0	0	0	1	1	0	0	0	F						0	0	0	Sevikar HCT 40/10/25
2		P5	2016-02-03	36	36	0	0	1	1	0	0	0	0	0	0	0	1	135	135	80	80	0	1	Oui	0	contrôlée	1	0	1	1	0	0	0	1	1	0	0	0	L	Trandate 200	Amlor 5				1	1	0
2		P8	2016-06-06	79	79	1	1	0	0	0	0	1	1	1	0	2	0	160	160	90	90	0	1	Oui	0	contrôlée	0	1	0	0	0	0	0	0	0	1	0	0	LF	Teveten 600	Amlor 10				1	1	0	Triplixam 10/2,5/10
2		P2	2016-01-07	66	66	0	0	1	1	0	0	1	1	1	0	2	0	160	160	80	80	1	1	Oui	0	contrôlée	0	1	0	0	0	1	0	0	0	1	0	0	LF	Micardis 80	Amlor 10				1	1	0	Triplixam 10/2,5/10
2	1	P10	2016-06-22	76	76	1	1	0	0	0	0	0	0	0	1	1	0	155	155	100	100	0	0	non	0	contrôlée	0	0	0	0	0	0	0	0	0	0	0	1	LF	Tritace 10	Amlor 10				1	1	0	Triplixam 10/2,5/10
2		P7	2016-04-26	81	81	0	0	1	1	0	0	1	0	0	1	2	0	165	165	90	90	0	1	Oui	0	contrôlée	0	1	0	0	0	0	0	0	0	1	0	0	LF	Tritace 5	Amlor 5				1	1	0	Triplixam 5/1,25/5
2		P4	2016-03-18	78	78	1	1	0	0	1	1	1	1	1	0	3	0	160	160	90	90	0	0	non	1	pas contrôlée	0	0	0	0	0	0	0	0	0	0	0	1	LF	Teveten 600	Amlor 5				1	1	0	Coveram 5/5
2		P9	2016-06-20	72	72	0	0	1	1	0	0	1	0	0	0	1	0	140	140	90	90	0	1	Oui	0	contrôlée	0	1	0	0	0	0	0	0	0	1	0	0	LF	Isoten 10	Amlor 5				1	1	0	Coveram 5/5
2		P3	2016-02-19	67	67	0	0	1	1	0	0	0	0	0	1	1	0	150	150	90	90	0	0	non	1	pas contrôlée	0	0	0	0	0	0	0	0	0	0	0	1	LF	Isoten 10	Amlor 5				1	1	0	Coveram 5/5
2		P6	2016-04-11	78	78	0	0	1	1	0	0	0	0	0	1	1	0	150	150	100	100	0	1	Oui	0	contrôlée	0	1	0	0	0	0	0	0	0	1	0	0	LF	Candesartan 16					1	0	0	Triplixam 5/1,25/5
2		P12	2016-07-02	67	67	0	0	1	1	1	1	0	1	1	0	2	0	145	145	90	90	0	1	Oui	0	contrôlée	0	1	0	0	0	0	0	0	0	1	0	0	LF	Lisinopril 20	Amlor 10				1	1	0	Triplixam 10/2,5/10
2	1	P11	2016-08-28	66	66	1	1	0	0	1	1	0	1	1	1	3	0	150	150	90	90	0	0	non	0	contrôlée	0	0	0	0	0	0	0	0	0	0	0	1	LF	Tritace 10	Amlor 5				1	1	0	Coveram 10/5
2		P1	2016-01-05	78	78	0	0	1	1	1	1	0	1	1	0	2	0	130	130	80	80	0	1	Oui	0	contrôlée	0	1	0	0	1	0	1	1	1	0	0	0	LF	Coversyl 5	Amlor 5				1	1	0	Triplixam 5/1,25/5
2		P5	2016-03-27	63	63	1	1	0	0	0	0	0	1	1	0	1	0	160	160	90	90	0	0	non	1	pas contrôlée	0	0	0	0	0	0	0	0	0	0	0	1	LF	Lisinopril 20	Zanidip				1	1	0	Triplixam 10/2,5/5
2		P12	2016-02-08	61	61	0	0	1	1	1	1	0	0	0	0	1	0	128	128	72	72	0	1	Oui	0	contrôlée	0	1	0	0	1	0	1	1	1	0	0	0	LF	Vasexten					1	0	0	Coversyl Plus
2		P1	2016-01-06	70	70	0	0	1	1	1	1	0	0	0	0	1	0	130	130	85	85	0	1	Oui	0	contrôlée	0	1	0	0	1	0	0	0	0	1	0	0	LF	Zanidip 10					1	0	0	Coversyl Plus 2,5
2		P3	2016-01-08	65	65	1	1	0	0	0	0	1	0	0	0	1	0	132	132	75	75	0	1	Oui	0	contrôlée	0	1	0	0	1	1	0	1	1	0	0	0	L	Amlodipine	Losartan 100				1	1	0
2		P6	2016-01-11	81	81	0	0	1	1	1	1	1	0	0	0	2	0	136	136	72	72	0	1	Oui	0	contrôlée	0	1	0	0	1	0	1	1	1	0	0	0	LF	? Va					1	0	0	Belsar Plus 20/12,5
2		P11	2016-01-20	78	78	1	1	0	0	0	0	0	1	1	0	1	0	116	116	72	72	0	1	Oui	0	contrôlée	0	1	0	0	1	1	0	1	1	0	0	0	LF	Valsartan					1	0	0	Aldactazine
2		P5	2016-01-11	62	62	0	0	1	1	0	0	0	0	0	0	0	1	142	142	70	70	1	0	non	1	pas contrôlée	0	0	0	1	0	0	0	0	0	0	0	1	LF	Bisoprolol 10					1	0	0	Aldactazine
2		P8	2016-01-11	48	48	0	0	1	1	0	0	0	0	0	0	0	1	126	126	72	72	0	1	Oui	0	contrôlée	1	0	1	1	0	0	0	1	1	0	0	0	LF	Nobiten 5					1	0	0	Co-Diovane
2		P2	2016-01-07	68	68	0	0	1	1	0	0	1	0	0	0	1	0	125	125	75	75	0	1	Oui	0	contrôlée	0	1	0	0	1	1	0	1	1	0	0	0	L	? mono 30	? Bi				1	1	0
2		P7	2016-01-11	74	74	1	1	0	0	0	0	1	0	0	0	1	0	132	132	74	74	0	1	Oui	0	contrôlée	0	1	0	0	1	1	0	1	1	0	0	0	F						0	0	0	Nobiretic
2		P4	2016-01-11	73	73	1	1	0	0	0	0	1	1	1	0	2	0	150	150	80	80	1	1	Oui	0	contrôlée	0	1	0	0	0	1	0	0	0	1	0	0	L	Tritace 5	Burinex				1	1	0
2		P10	2016-01-19	74	74	1	1	0	0	1	1	0	0	0	0	1	0	128	128	72	72	0	1	Oui	0	contrôlée	0	1	0	0	1	0	1	1	1	0	0	0	F						0	0	0	Coveram 5/5	Aldactazine
2		P9	2016-01-18	46	46	1	1	0	0	0	0	0	0	0	0	0	1	146	146	88	88	1	0	non	1	pas contrôlée	0	0	0	1	0	0	0	0	0	0	0	1	L	Nobiten 10					1	0	0
1		P2	2015-06-08	67	67	0	0	1	1	0	0	0	0	0	0	0	1	160	160	85	85	1	0	non	1	pas contrôlée	0	0	0	1	0	0	0	0	0	0	0	1	LF	Coversyl 5					1	0	0	Atenolol 10 + Chlortalidone 25
1		P9	2015-06-22	70	70	0	0	1	1	1	1	0	0	0	0	1	0	180	180	85	85	1	0	non	1	pas contrôlée	0	0	0	0	0	0	0	0	0	0	0	1	LF	Bisoprolol 10					1	0	0	Belsar Plus 40/25
1		P5	2015-06-17	88	88	0	0	1	1	1	1	1	0	0	0	2	0	120	120	60	60	0	1	Oui	0	contrôlée	0	1	0	0	1	0	1	1	1	0	0	0	F						0	0	0	Co-Bisoprolol 5/12,5	Coveram 10/10
1		P4	2015-06-17	78	78	0	0	1	1	0	0	0	0	0	0	0	1	135	135	75	75	0	1	Oui	0	contrôlée	1	0	1	1	0	0	0	1	1	0	0	0	LF	Lercanidipine 10					1	0	0	Co-Bisoprolol 10/25
1		P7	2015-06-19	71	71					0	0	1	0	0	0	1	0	119	119	73	73	0	1	Oui	0	contrôlée	0	1	0	0	1	1	0	1	1	0	0	0	L	Lasix P 30	Coversyl 5	Emconcor 2,5			1	1	1
1		P8	2015-06-22	72	72					0	0	0	0	0	0	0	1	125	125	75	75	0	1	Oui	0	contrôlée	1	0	1	1	0	0	0	1	1	0	0	0	LF	Vasexten 20					1	0	0	Co-Bisoprolol 10/25
1		P3	2015-06-12	65	65	0	0	1	1	0	0	0	0	0	0	0	1	160	160	85	85	1	0	non	1	pas contrôlée	0	0	0	1	0	0	0	0	0	0	0	1	LF	Emconcor Mitis 5					1	0	0	Belsar Plus 40/12,5
1		P11	2015-06-23	63	63	1	1	0	0	0	0	0	0	0	0	0	1	120	120	70	70	0	1	Oui	0	contrôlée	1	0	1	1	0	0	0	1	1	0	0	0	LF	Bisoprolol 2,5					1	0	0	Tazko 5/5
1		P1	2015-06-08	77	77	0	0	1	1	0	0	0	0	0	0	0	1	125	125	75	75	0	1	Oui	0	contrôlée	1	0	1	1	0	0	0	1	1	0	0	0	LF	Bisoprolol 10					1	0	0	Co-Diovane 160/12,5
1		P12	2015-06-23	63	63	0	0	1	1	0	0	0	0	0	0	0	1	135	135	75	75	0	1	Oui	0	contrôlée	1	0	1	1	0	0	0	1	1	0	0	0	LF	Bisoprolol 5					1	0	0	Coveram 5/5
1		P6	2015-06-17	56	56	1	1	0	0	0	0	1	0	0	0	1	0	125	125	75	75	0	1	Oui	0	contrôlée	0	1	0	0	1	1	0	1	1	0	0	0	LF	Bisoprolol 2,5					1	0	0	Olmetec Plus 40/12,5
1		P10	2015-06-23	77	77	1	1	0	0	0	0	1	0	0	1	2	0	120	120	60	60	0	1	Oui	0	contrôlée	0	1	0	0	1	1	0	1	1	0	0	0	LF	Amlodipine 5	Coversyl 5				1	1	0	Lodoz 5/6,25
1		P2	2015-05-13	84	84	0	0	1	1	0	0	0	1	1	0	1	0	145	145	90	90	0	0	non	1	pas contrôlée	0	0	0	0	0	0	0	0	0	0	0	1	L	Lisinopril	Amlodipine				1	1	0
[truncated: 6,844 more rows]
[truncated: 67 more columns]
